# Supplementary material for: Amplified Loci on Chromosomes 8 and 17 Predict Early Relapse in ER-Positive Breast Cancers
Source: PLoS One. 2012 Jun 13;7(6):e38575. doi: 10.1371/journal.pone.0038575 (PMC3374812; doi:10.1371/journal.pone.0038575)
Supplement: Table S1 — Clinical information file. Excel 2003 file containing clinical characteristics of the breast tumor samples used in the gene expression analysis from the study by Loi et al. [12], [21]. Relative Oncotype Dx scores together with pathway/amplicon presence for each sample are also listed. (XLS) [file pone.0038575.s005.xls]

## Sheet: Table S1
Table S1. Clinical information file of the gene expression samples from the study by Loi et al. [12,21]
samplename	geo_accn_hg-u133a	geo_accn_hg-u133b	geo_accn_hg-u133plus2	series	age	grade	size	er	pgr	node	t.rfs	e.rfs	t.dmfs	e.dmfs	treatment	Cell cycle	17q12	17q21.33-q25.1	8p11.2	8q24.3	Oncotype Dx score
GUYT_50102	GSM151259	NA	GSM151259	GUYT	46	NA	3	1	1	0	3821	1	3821	1	tamoxifen	0	0	0	0	0	1.36548
GUYT_50105	GSM151260	NA	GSM151260	GUYT	71	NA	2	1	1	1	3023	1	3023	1	tamoxifen	0	0	0	0	0	-2.23376
GUYT_50106	GSM151261	NA	GSM151261	GUYT	58	NA	1.3	1	NA	1	6037	0	6037	0	tamoxifen	0	0	0	1	0	1.20526
GUYT_50107	GSM151262	NA	GSM151262	GUYT	57	2	2	1	1	1	4370	1	4370	1	tamoxifen	0	0	0	0	0	-1.95181
GUYT_50108	GSM151263	NA	GSM151263	GUYT	69	NA	1.5	1	1	1	5313	0	5313	0	tamoxifen	0	0	0	0	0	-2.53957
GUYT_50109	GSM151264	NA	GSM151264	GUYT	67	1	2	1	0	0	2933	1	2933	1	tamoxifen	0	0	0	0	0	0.161014
GUYT_50110	GSM151265	NA	GSM151265	GUYT	56	NA	2.5	1	1	1	5189	0	5189	0	tamoxifen	0	0	0	0	0	-1.72346
GUYT_50111	GSM151266	NA	GSM151266	GUYT	53	2	2	1	1	1	1612	1	1612	1	tamoxifen	0	0	0	1	0	-0.451202
GUYT_50112	GSM151267	NA	GSM151267	GUYT	56	2	4	1	1	1	1384	0	1384	0	tamoxifen	0	1	0	0	0	3.17023
GUYT_50115	GSM151268	NA	GSM151268	GUYT	68	NA	5.1	1	NA	1	760	1	760	1	tamoxifen	0	0	1	0	0	1.47542
GUYT_50116	GSM151269	NA	GSM151269	GUYT	59	2	2	1	1	0	1135	1	1135	1	tamoxifen	0	1	0	0	0	5.4665
GUYT_50117	GSM151270	NA	GSM151270	GUYT	57	2	3.5	1	1	1	5956	0	5956	0	tamoxifen	0	0	0	0	0	-2.89686
GUYT_50118	GSM151271	NA	GSM151271	GUYT	61	2	5	1	0	1	901	1	901	1	tamoxifen	0	0	0	1	1	1.7997
GUYT_50119	GSM151272	NA	GSM151272	GUYT	61	2	2.5	1	1	1	6151	0	6151	0	tamoxifen	0	0	1	0	0	1.42514
GUYT_50120	GSM151273	NA	GSM151273	GUYT	52	2	2.5	1	1	1	5967	0	5967	0	tamoxifen	0	0	0	0	0	-0.200849
GUYT_50122	GSM151274	NA	GSM151274	GUYT	63	2	1.5	1	1	1	5737	0	5737	0	tamoxifen	0	0	0	0	0	-2.20328
GUYT_50124	GSM151275	NA	GSM151275	GUYT	62	2	3.9	1	1	1	1770	1	1770	1	tamoxifen	0	1	1	0	0	3.91945
GUYT_50125	GSM151276	NA	GSM151276	GUYT	58	1	2.5	1	1	1	5820	0	5820	0	tamoxifen	0	0	0	0	0	-1.34059
GUYT_50126	GSM151277	NA	GSM151277	GUYT	55	2	3	1	0	1	1293	1	1293	1	tamoxifen	1	0	1	0	0	1.5672
GUYT_50128	GSM151278	NA	GSM151278	GUYT	60	2	1.5	1	1	1	5959	0	5959	0	tamoxifen	0	0	0	0	0	-1.81169
GUYT_50130	GSM151279	NA	GSM151279	GUYT	58	NA	3.5	1	1	1	3685	1	3685	1	tamoxifen	0	0	0	0	0	-0.951192
GUYT_50131	GSM151280	NA	GSM151280	GUYT	60	2	1.5	1	1	1	5725	0	5725	0	tamoxifen	0	0	0	0	0	-1.85202
GUYT_50132	GSM151281	NA	GSM151281	GUYT	66	2	2.5	1	1	1	2622	1	2622	1	tamoxifen	0	0	0	0	0	0.442561
GUYT_50134	GSM151282	NA	GSM151282	GUYT	51	3	3.5	1	1	1	5554	0	5554	0	tamoxifen	0	1	0	0	0	5.88403
GUYT_50135	GSM151283	NA	GSM151283	GUYT	62	NA	3	1	0	0	5527	0	5527	0	tamoxifen	0	0	0	0	0	-0.168713
GUYT_50136	GSM151284	NA	GSM151284	GUYT	53	2	2	1	0	1	5593	0	5593	0	tamoxifen	0	1	1	0	0	1.32451
GUYT_50137	GSM151285	NA	GSM151285	GUYT	62	NA	2	1	1	1	3355	1	3355	1	tamoxifen	0	1	0	0	0	1.13377
GUYT_50138	GSM151286	NA	GSM151286	GUYT	61	3	2.7	1	1	0	1070	1	1070	1	tamoxifen	0	0	0	0	0	1.09828
GUYT_50143	GSM151287	NA	GSM151287	GUYT	59	3	2	1	0	1	5518	0	5518	0	tamoxifen	0	0	0	0	0	1.04238
GUYT_50146	GSM151288	NA	GSM151288	GUYT	61	2	2.5	1	1	1	2585	0	2585	0	tamoxifen	0	0	0	0	0	0.573042
GUYT_50148	GSM151289	NA	GSM151289	GUYT	62	2	3	1	1	1	5189	0	5189	0	tamoxifen	0	0	1	1	0	2.40652
GUYT_50149	GSM151290	NA	GSM151290	GUYT	43	2	2.5	1	1	1	4462	0	4462	0	tamoxifen	0	0	0	0	0	-1.16235
GUYT_50150	GSM151291	NA	GSM151291	GUYT	56	2	2	1	0	0	4774	1	4774	1	tamoxifen	0	0	0	1	0	0.117121
GUYT_50151	GSM151292	NA	GSM151292	GUYT	53	NA	4	1	1	0	5132	0	5132	0	tamoxifen	0	0	0	0	0	0.217817
GUYT_50153	GSM151293	NA	GSM151293	GUYT	59	NA	1.1	1	1	1	5274	0	5274	0	tamoxifen	0	0	0	0	0	-2.15663
GUYT_50154	GSM151294	NA	GSM151294	GUYT	58	1	3	1	1	1	5311	0	5311	0	tamoxifen	0	0	0	0	0	-1.09142
GUYT_50155	GSM151295	NA	GSM151295	GUYT	53	NA	5	1	0	1	188	1	188	1	tamoxifen	0	1	1	0	1	7.03021
GUYT_50156	GSM151296	NA	GSM151296	GUYT	66	1	2.5	1	1	1	4756	0	4756	0	tamoxifen	0	0	1	0	1	1.04499
GUYT_50158	GSM151297	NA	GSM151297	GUYT	67	3	1.5	1	0	1	1242	0	1242	0	tamoxifen	0	0	1	0	0	0.962731
GUYT_50159	GSM151298	NA	GSM151298	GUYT	63	3	3	1	0	1	1923	1	1923	1	tamoxifen	1	1	0	0	0	5.07909
GUYT_50160	GSM151299	NA	GSM151299	GUYT	61	NA	1.5	1	1	1	4465	1	4465	1	tamoxifen	0	1	0	1	1	2.15173
GUYT_50162	GSM151300	NA	GSM151300	GUYT	66	2	2	1	1	0	5214	0	5214	0	tamoxifen	0	0	0	0	0	0.0532413
GUYT_50163	GSM151301	NA	GSM151301	GUYT	61	2	1.4	1	0	1	428	1	428	1	tamoxifen	0	0	1	0	0	2.18122
GUYT_50166	GSM151302	NA	GSM151302	GUYT	57	NA	3	1	1	0	4797	0	4797	0	tamoxifen	0	0	0	0	0	-0.473497
GUYT_50168	GSM151303	NA	GSM151303	GUYT	59	2	3.8	1	1	0	1237	1	1237	1	tamoxifen	0	0	0	0	0	-2.59236
GUYT_50169	GSM151304	NA	GSM151304	GUYT	56	2	3	1	1	1	4852	0	4852	0	tamoxifen	0	0	0	0	0	-2.41699
GUYT_50172	GSM151305	NA	GSM151305	GUYT	61	1	2	1	1	1	5189	0	5189	0	tamoxifen	0	0	0	0	0	-1.95293
GUYT_50173	GSM151306	NA	GSM151306	GUYT	67	1	1.9	1	1	0	5054	0	5054	0	tamoxifen	0	0	0	0	0	0.597485
GUYT_50174	GSM151307	NA	GSM151307	GUYT	68	NA	3	1	1	1	378	0	378	0	tamoxifen	0	0	0	0	0	-0.457266
GUYT_50176	GSM151308	NA	GSM151308	GUYT	59	2	4	1	1	1	927	1	927	1	tamoxifen	0	0	0	0	0	-1.09113
GUYT_50177	GSM151309	NA	GSM151309	GUYT	50	3	3	1	1	1	4973	0	4973	0	tamoxifen	1	1	0	0	0	7.38512
GUYT_50178	GSM151310	NA	GSM151310	GUYT	63	3	3	1	1	1	3795	1	3795	1	tamoxifen	0	0	0	1	1	1.13254
GUYT_50179	GSM151311	NA	GSM151311	GUYT	50	1	1.8	1	1	1	4628	0	4628	0	tamoxifen	0	0	0	0	0	-1.85053
GUYT_50181	GSM151312	NA	GSM151312	GUYT	53	1	1.2	1	1	0	4816	0	4816	0	tamoxifen	0	0	0	0	0	-2.13344
GUYT_50182	GSM151313	NA	GSM151313	GUYT	70	2	2.5	1	1	1	4988	0	4988	0	tamoxifen	0	0	0	0	0	0.715866
GUYT_50183	GSM151314	NA	GSM151314	GUYT	77	1	1.6	1	1	1	4517	0	4517	0	tamoxifen	0	0	0	0	0	-1.37377
GUYT_50184	GSM151315	NA	GSM151315	GUYT	68	2	1.9	1	1	1	3592	0	3592	0	tamoxifen	0	0	0	0	0	-1.05079
GUYT_50188	GSM151316	NA	GSM151316	GUYT	71	1	1.5	1	0	0	4435	0	4435	0	tamoxifen	0	0	0	0	0	-0.365827
GUYT_50190	GSM151317	NA	GSM151317	GUYT	72	3	1.2	1	1	0	2853	0	2853	0	tamoxifen	0	0	0	0	0	1.18549
GUYT_50192	GSM151318	NA	GSM151318	GUYT	86	2	1.85	1	1	0	1699	0	1699	0	tamoxifen	0	0	0	1	1	0.639716
GUYT_50193	GSM151319	NA	GSM151319	GUYT	82	1	1.8	1	1	1	3579	0	3579	0	tamoxifen	0	0	0	0	0	-2.28155
GUYT_50200	GSM151320	NA	GSM151320	GUYT	82	3	2.5	1	0	0	4155	0	4155	0	tamoxifen	0	1	1	0	0	5.8242
GUYT_50204	GSM151321	NA	GSM151321	GUYT	78	2	1.7	1	1	0	4461	0	4461	0	tamoxifen	0	0	0	0	0	-0.316772
GUYT_50210	GSM151322	NA	GSM151322	GUYT	65	NA	3	1	1	1	3304	1	3304	1	tamoxifen	0	0	0	0	0	-0.834122
GUYT_50211	GSM151323	NA	GSM151323	GUYT	63	2	1.5	1	1	0	3004	1	3004	1	tamoxifen	0	0	0	0	0	-1.90019
GUYT_50213	GSM151324	NA	GSM151324	GUYT	65	2	2	1	1	1	4428	0	4428	0	tamoxifen	0	0	0	0	0	0.603708
GUYT_50218	GSM151325	NA	GSM151325	GUYT	51	1	1.5	1	1	0	4144	0	4144	0	tamoxifen	0	0	0	0	0	-0.301313
GUYT_50219	GSM151326	NA	GSM151326	GUYT	65	3	1.7	1	1	0	4324	0	4324	0	tamoxifen	0	0	0	0	0	1.27218
GUYT_50221	GSM151327	NA	GSM151327	GUYT	73	3	2.9	1	1	1	3349	0	3349	0	tamoxifen	0	0	0	0	0	-1.0865
GUYT_50223	GSM151328	NA	GSM151328	GUYT	67	3	2.6	1	0	1	1270	1	1270	1	tamoxifen	0	0	0	1	0	0.00886407
GUYT_50225	GSM151329	NA	GSM151329	GUYT	58	1	3.5	1	1	1	4481	0	4481	0	tamoxifen	0	0	0	0	0	-1.41937
GUYT_50228	GSM151330	NA	GSM151330	GUYT	74	3	1.5	1	1	1	3429	0	3429	0	tamoxifen	0	0	0	0	0	0.729941
GUYT_50230	GSM151331	NA	GSM151331	GUYT	64	2	1.3	1	1	0	4514	0	4514	0	tamoxifen	0	0	0	0	1	0.163142
GUYT_50233	GSM151332	NA	GSM151332	GUYT	57	1	1.3	1	0	1	4596	0	4596	0	tamoxifen	0	0	0	0	0	-1.83505
GUYT_50235	GSM151333	NA	GSM151333	GUYT	60	1	1.3	1	1	1	4554	0	4554	0	tamoxifen	0	0	0	0	0	-0.815217
GUYT_50236	GSM151334	NA	GSM151334	GUYT	72	2	2.5	1	1	0	2263	0	2263	0	tamoxifen	0	0	0	0	0	-4.88657
GUYT_50237	GSM151335	NA	GSM151335	GUYT	79	1	2.7	1	1	0	4454	0	4454	0	tamoxifen	0	0	0	0	0	-3.3865
GUYT_50238	GSM151336	NA	GSM151336	GUYT	58	2	3.4	1	0	0	767	1	767	1	tamoxifen	0	0	0	0	0	0.235577
GUYT_50239	GSM151337	NA	GSM151337	GUYT	62	NA	1.4	1	1	0	1574	0	1574	0	tamoxifen	0	0	0	0	0	-1.69748
GUYT_50243	GSM151338	NA	GSM151338	GUYT	81	2	2	1	0	0	2278	0	2278	0	tamoxifen	0	0	0	0	0	-2.37522
GUYT_50246	GSM151339	NA	GSM151339	GUYT	77	1	1.5	1	1	1	2750	0	2750	0	tamoxifen	0	0	0	0	0	-1.70845
GUYT_50247	GSM151340	NA	GSM151340	GUYT	67	2	4	1	0	0	443	1	443	1	tamoxifen	0	0	0	1	0	2.32366
GUYT_50248	GSM151341	NA	GSM151341	GUYT	67	3	7.5	1	0	1	3211	0	3211	0	tamoxifen	0	0	0	0	0	1.02443
GUYT_50251	GSM151342	NA	GSM151342	GUYT	70	2	1.6	1	1	1	3751	1	3751	1	tamoxifen	0	0	0	0	0	-2.71363
GUYT_50252	GSM151343	NA	GSM151343	GUYT	48	3	2.1	1	0	0	3973	0	3973	0	tamoxifen	1	1	1	0	0	5.76648
GUYT_50254	GSM151344	NA	GSM151344	GUYT	76	3	1.5	1	1	0	2622	0	2622	0	tamoxifen	0	0	1	1	0	0.443761
GUYT_50257	GSM151345	NA	GSM151345	GUYT	67	2	2.2	1	0	1	4222	0	4222	0	tamoxifen	0	0	0	0	0	-0.697937
KIT_104B91	GSM65321	GSM151179	NA	KIT	80	3	2.4	1	1	NA	1307	0	1308	0	tamoxifen	0	0	0	0	0	-0.489288
KIT_112B55	GSM151013	GSM151180	NA	KIT	61	2	2.4	1	1	1	336	1	335	1	tamoxifen	0	0	0	0	0	-1.36375
KIT_114B68	GSM65330	GSM151181	NA	KIT	67	1	1.2	1	1	1	3832	0	3833	0	tamoxifen	0	0	0	0	0	1.18299
KIT_130B92	GSM151014	GSM151182	NA	KIT	73	2	1.8	1	1	1	1613	1	1612	1	tamoxifen	0	0	0	0	0	-2.55471
KIT_131B79	GSM65335	GSM151183	NA	KIT	59	3	2.6	1	1	1	639	1	639	1	tamoxifen	0	0	1	1	1	1.77861
KIT_135B40	GSM65336	GSM151184	NA	KIT	64	1	2.6	1	1	0	3468	1	3468	1	tamoxifen	0	0	0	0	1	-1.41973
KIT_138B34	GSM65331	GSM151185	NA	KIT	65	1	2.3	1	1	1	3468	0	3468	0	tamoxifen	0	0	0	0	0	-3.18855
KIT_139B03	GSM65337	GSM151186	NA	KIT	84	NA	2.8	1	1	0	120	1	122	NA	tamoxifen	0	0	0	0	0	0.673349
KIT_148B49	GSM151016	GSM151188	NA	KIT	71	NA	2.6	1	1	1	1033	1	1034	0	tamoxifen	0	0	0	0	0	-1.84709
KIT_14B98	GSM151017	GSM151189	NA	KIT	61	2	2	1	1	1	3679	0	3680	0	tamoxifen	0	0	0	0	0	0.369735
KIT_150B81	GSM151018	GSM151190	NA	KIT	55	2	3.5	1	1	1	3497	0	3498	0	tamoxifen	0	0	0	0	0	0.101571
KIT_154B42	GSM151019	GSM151191	NA	KIT	52	2	0.9	1	1	1	1248	1	1247	1	tamoxifen	0	0	1	0	0	1.43023
KIT_159B47	GSM151020	GSM151192	NA	KIT	57	2	1.4	1	1	1	2372	1	2373	1	tamoxifen	0	0	0	0	0	-0.48139
KIT_15C94	GSM151021	GSM151193	NA	KIT	83	2	5	1	1	0	1613	0	1612	0	tamoxifen	0	0	0	0	0	-0.841284
KIT_162B98	GSM65338	GSM151194	NA	KIT	73	3	3.3	1	1	1	3256	1	3255	1	tamoxifen	0	0	0	0	1	0.307818
KIT_165B72	GSM151022	GSM151195	NA	KIT	74	2	2.3	1	1	1	548	1	548	1	tamoxifen	0	0	0	0	0	-1.96789
KIT_166B79	GSM151023	GSM151196	NA	KIT	65	2	2.2	1	1	1	3588	0	3589	0	tamoxifen	0	0	1	0	0	0.216804
KIT_169B79	GSM151024	GSM151197	NA	KIT	57	2	1.411	1	1	0	3588	0	3589	0	tamoxifen	0	0	0	0	0	-0.572909
KIT_170B15	GSM151025	GSM151198	NA	KIT	70	2	2.5	1	1	1	1489	1	1490	0	tamoxifen	0	0	0	0	0	-1.8391
KIT_171B77	GSM151026	GSM151199	NA	KIT	62	2	1.8	1	1	0	639	1	639	0	tamoxifen	0	0	1	0	1	1.78443
KIT_173B43	GSM65332	GSM151200	NA	KIT	72	1	1.6	1	1	1	3953	0	3954	0	tamoxifen	0	0	0	0	0	-4.23462
KIT_17C40	GSM151027	GSM151201	NA	KIT	83	2	2.5	1	1	NA	701	0	700	0	tamoxifen	0	1	0	0	0	1.65586
KIT_183B75	GSM151028	GSM151202	NA	KIT	60	2	2.4	1	1	1	2555	1	2555	1	tamoxifen	0	1	1	0	0	-0.563409
KIT_186B22	GSM151029	GSM151203	NA	KIT	86	NA	4.6	1	1	1	62	1	61	NA	tamoxifen	0	0	0	0	0	-1.11618
KIT_191B79	GSM151031	GSM151205	NA	KIT	59	2	2.7	1	1	0	1613	1	1612	0	tamoxifen	1	1	1	0	0	4.30393
KIT_194B60	GSM65333	GSM151207	NA	KIT	77	3	2.2	1	0	1	1248	0	1247	0	tamoxifen	0	0	1	0	0	2.86955
KIT_202B44	GSM151033	GSM151208	NA	KIT	72	2	1	1	1	0	3588	0	3589	0	tamoxifen	0	0	0	1	0	-1.23842
KIT_203B49	GSM151034	GSM151209	NA	KIT	51	2	4	1	1	1	3621	0	3620	0	tamoxifen	0	0	0	0	0	-2.78917
KIT_207C08	GSM65334	GSM151210	NA	KIT	59	1	1	1	1	1	3405	0	3407	0	tamoxifen	0	0	0	0	0	-3.09665
KIT_212C21	GSM151035	GSM151211	NA	KIT	74	2	2.4	1	NA	0	1369	1	1369	0	tamoxifen	0	0	0	0	0	-2.14175
KIT_216C61	GSM151036	GSM151212	NA	KIT	71	2	2.2	1	1	1	3285	0	3285	0	tamoxifen	0	0	0	0	0	-0.356672
KIT_225C52	GSM151037	GSM151213	NA	KIT	72	2	2.7	1	1	1	3741	0	3741	0	tamoxifen	1	0	0	1	1	2.41632
KIT_230C47	GSM151038	GSM151214	NA	KIT	77	2	2.2	1	1	1	182	1	183	1	tamoxifen	0	0	0	0	0	2.18424
KIT_235C20	GSM151039	GSM151215	NA	KIT	71	1	2.1	1	NA	0	3530	0	3528	0	tamoxifen	0	0	0	0	0	0.00898533
KIT_238C87	GSM151040	GSM151216	NA	KIT	54	3	2.4	0	1	0	3376	0	3395	0	tamoxifen	0	1	0	0	0	4.72128
KIT_239C32	GSM151041	GSM151217	NA	KIT	65	2	1.7	1	1	1	3468	0	3468	0	tamoxifen	0	0	0	0	0	-1.70034
KIT_244C89	GSM151042	GSM151218	NA	KIT	51	2	3.3	1	1	1	2646	1	2646	1	tamoxifen	0	0	0	0	0	2.70261
KIT_252C64	GSM65339	GSM151220	NA	KIT	77	3	2.525	1	1	0	1124	1	1125	1	tamoxifen	0	0	0	0	1	2.66154
KIT_254C80	GSM151044	GSM151221	NA	KIT	67	2	2.2	1	1	0	3438	0	3437	0	tamoxifen	0	0	0	0	0	-3.17205
KIT_256C45	GSM151045	GSM151222	NA	KIT	57	2	3.2	0	1	1	456	1	475	1	tamoxifen	1	1	0	0	0	8.53946
KIT_271C71	GSM151046	GSM151223	NA	KIT	66	3	2.9	0	1	1	427	1	438	1	tamoxifen	0	1	0	0	0	9.23733
KIT_27C82	GSM151047	GSM151224	NA	KIT	67	2	1.3	1	1	1	2161	0	2160	0	tamoxifen	0	0	0	0	0	-1.32541
KIT_288C57	GSM151048	GSM151225	NA	KIT	88	2	3.8	1	1	1	2310	0	2312	0	tamoxifen	0	0	0	0	0	-1.22745
KIT_289C75	GSM65319	GSM151226	NA	KIT	52	1	2	1	1	1	3073	0	3072	0	tamoxifen	0	0	0	0	0	-2.10413
KIT_291C17	GSM151049	GSM151227	NA	KIT	84	3	4.2	0	1	0	336	0	329	0	tamoxifen	0	0	0	0	0	2.04733
KIT_298C47	GSM151050	GSM151228	NA	KIT	62	2	2.4	1	1	0	2372	1	2373	1	tamoxifen	0	0	0	0	0	0.375871
KIT_301C66	GSM151051	GSM151229	NA	KIT	74	2	3.2	1	1	0	1186	0	1186	0	tamoxifen	0	1	0	0	0	6.37522
KIT_307C50	GSM151052	GSM151230	NA	KIT	66	2	2.4	1	1	0	2858	0	2859	0	tamoxifen	0	0	0	0	0	-0.409629
KIT_311A27	GSM65325	GSM151231	NA	KIT	70	3	3.2	1	0	1	212	1	213	0	tamoxifen	0	1	0	0	0	6.68215
KIT_313A87	GSM65322	GSM151232	NA	KIT	65	3	2.8	1	0	1	3405	0	3407	0	tamoxifen	0	0	0	1	1	0.193037
KIT_35C29	GSM151053	GSM151233	NA	KIT	45	2	2.3	1	1	0	883	1	882	0	tamoxifen	0	0	0	0	0	-0.721185
KIT_39C24	GSM65320	GSM151234	NA	KIT	52	1	1.7	1	1	1	3314	0	3315	0	tamoxifen	0	0	0	0	0	-1.58324
KIT_40C57	GSM151054	GSM151235	NA	KIT	56	2	2.2	1	1	1	3194	0	3194	0	tamoxifen	0	0	0	0	0	-1.07688
KIT_41C65	GSM151055	GSM151236	NA	KIT	61	2	2.2	1	1	1	3132	0	3133	0	tamoxifen	0	0	0	1	0	0.936339
KIT_48A46	GSM65323	GSM151238	NA	KIT	78	1	3.8	1	1	NA	668	0	669	0	tamoxifen	0	0	0	0	0	-2.50756
KIT_51A98	GSM151056	GSM151239	NA	KIT	59	2	3.2	1	1	1	3679	0	3680	0	tamoxifen	0	0	0	0	0	-1.2197
KIT_53A06	GSM151057	GSM151240	NA	KIT	82	2	2.1	1	1	1	942	1	943	0	tamoxifen	0	0	1	1	1	-1.05993
KIT_55A79	GSM65324	GSM151241	NA	KIT	62	3	4.1	1	1	1	1186	0	1186	0	tamoxifen	0	0	0	0	0	3.28769
KIT_56A94	GSM151058	GSM151242	NA	KIT	52	2	4.5	1	1	1	394	1	395	1	tamoxifen	0	0	0	1	0	0.495063
KIT_63A62	GSM151059	GSM151243	NA	KIT	55	2	2.4	1	1	1	62	1	61	NA	tamoxifen	0	0	0	0	0	0.118862
KIT_64A59	GSM151060	GSM151244	NA	KIT	61	2	2.8	1	0	0	3650	0	3650	0	tamoxifen	0	0	0	0	0	0.974057
KIT_67A43	GSM151061	GSM151245	NA	KIT	79	3	2.8	0	1	1	336	1	329	1	tamoxifen	1	1	0	0	1	5.39749
KIT_69A93	GSM65326	GSM151246	NA	KIT	62	3	5	1	1	1	4289	0	4289	0	tamoxifen	0	0	0	0	0	1.86153
KIT_6B85	GSM65317	GSM151247	NA	KIT	71	1	2.6	1	1	1	212	1	213	1	tamoxifen	0	0	0	0	0	-0.501734
KIT_72A92	GSM65329	GSM151249	NA	KIT	55	1	1.6	1	1	0	3073	0	3072	0	tamoxifen	0	0	0	0	0	-1.45211
KIT_77A50	GSM151063	GSM151251	NA	KIT	75	2	2	1	0	1	394	1	395	1	tamoxifen	0	1	0	0	0	0.800841
KIT_7B96	GSM151065	GSM151253	NA	KIT	52	2	1.9	1	1	1	883	1	882	1	tamoxifen	0	0	0	1	0	0.27862
KIT_82A83	GSM65316	GSM151254	NA	KIT	72	3	2.7	1	1	1	942	0	943	0	tamoxifen	0	0	0	0	0	0.0664027
KIT_84A44	GSM151066	GSM151255	NA	KIT	84	2	2.8	1	1	0	2281	0	2281	0	tamoxifen	0	0	0	0	0	0.886326
KIT_85A03	GSM151067	GSM151256	NA	KIT	86	2	1.5	1	1	1	759	0	760	0	tamoxifen	0	0	0	1	0	3.40311
KIT_8B87	GSM65318	GSM151257	NA	KIT	58	1	1.7	1	1	0	3621	0	3620	0	tamoxifen	0	0	0	0	0	-2.5831
KIT_96A21	GSM151068	GSM151258	NA	KIT	63	2	3.8	1	1	1	29	1	91	1	tamoxifen	0	1	0	0	0	0.235883
OXFT_1070	GSM65362	GSM151069	NA	OXFT	45	1	0.2	1	NA	0	2766	0	2766	0	tamoxifen	0	0	0	0	0	-1.92025
OXFT_1089	GSM150943	GSM151070	NA	OXFT	43	NA	0	1	NA	0	977	1	977	0	tamoxifen	0	1	1	0	0	0.985562
OXFT_1097	GSM150944	GSM151071	NA	OXFT	61	NA	3.5	1	NA	0	2825	1	2825	0	tamoxifen	0	0	0	0	0	-0.690888
OXFT_1103	GSM150945	GSM151072	NA	OXFT	70	NA	5	1	NA	0	2266	1	2266	1	tamoxifen	0	0	0	0	0	1.55389
OXFT_1107	GSM150946	GSM151073	NA	OXFT	69	2	2	1	NA	0	1357	1	1357	1	tamoxifen	0	0	1	0	1	0.873262
OXFT_1120	GSM150947	GSM151074	NA	OXFT	69	2	3	1	NA	1	835	1	835	1	tamoxifen	0	0	1	0	0	0.284877
OXFT_1125	GSM65361	GSM151075	NA	OXFT	68	1	1.6	1	NA	0	2685	0	2685	0	tamoxifen	0	0	0	0	1	-1.76795
OXFT_1127	GSM150948	GSM151076	NA	OXFT	63	2	4	1	NA	1	2658	0	2658	0	tamoxifen	0	0	0	0	0	-2.7394
OXFT_1133	GSM65358	GSM151077	NA	OXFT	70	1	2	1	NA	0	2037	0	2037	0	tamoxifen	0	0	0	0	0	-0.660294
OXFT_114	GSM150950	GSM151079	NA	OXFT	60	2	2.3	1	NA	1	1865	0	1865	0	tamoxifen	1	0	1	1	1	3.09737
OXFT_1142	GSM150949	GSM151078	NA	OXFT	61	2	1	1	NA	NA	2845	0	2845	0	tamoxifen	0	0	0	0	0	0.0828523
OXFT_1156	GSM150951	GSM151080	NA	OXFT	71	2	3	1	NA	0	1883	0	1883	0	tamoxifen	0	0	0	0	0	-1.06049
OXFT_1157	GSM150952	GSM151081	NA	OXFT	67	NA	2.5	1	NA	0	1640	0	1640	0	tamoxifen	0	0	0	0	0	-3.33629
OXFT_116	GSM150955	GSM151084	NA	OXFT	79	NA	4	1	NA	0	1504	1	1504	0	tamoxifen	0	0	0	0	0	-0.0750234
OXFT_1167	GSM150953	GSM151082	NA	OXFT	58	NA	4.2	1	NA	0	2920	0	2920	0	tamoxifen	0	0	0	0	0	-1.41184
OXFT_1168	GSM150954	GSM151083	NA	OXFT	53	NA	1.5	1	NA	0	2282	0	2282	0	tamoxifen	0	0	0	0	0	-1.08312
OXFT_1173	GSM150956	GSM151085	NA	OXFT	71	2	4	1	NA	1	1133	1	1133	1	tamoxifen	1	0	0	0	1	2.41634
OXFT_1177	GSM150957	GSM151086	NA	OXFT	66	NA	7	1	NA	0	2529	0	2529	0	tamoxifen	0	0	0	0	0	0.218466
OXFT_1181	GSM150958	GSM151087	NA	OXFT	57	2	1.7	1	NA	0	2624	0	2624	0	tamoxifen	0	0	0	0	0	-1.89448
OXFT_1193	GSM150959	GSM151088	NA	OXFT	68	2	4	1	NA	1	2569	0	2569	0	tamoxifen	0	0	0	0	0	0.262626
OXFT_1200	GSM150960	GSM151089	NA	OXFT	58	NA	1.4	1	NA	0	721	1	721	1	tamoxifen	0	1	0	1	0	2.58712
OXFT_124	GSM150961	GSM151090	NA	OXFT	67	2	3	1	NA	1	717	1	717	1	tamoxifen	1	0	0	0	0	1.92143
OXFT_1301	GSM150962	GSM151091	NA	OXFT	52	2	0	1	NA	0	1472	0	1472	0	tamoxifen	0	0	1	0	0	0.842622
OXFT_1320	GSM150963	GSM151092	NA	OXFT	69	2	1.3	1	NA	1	2890	1	2890	0	tamoxifen	0	0	0	0	0	0.686139
OXFT_1331	GSM150964	GSM151093	NA	OXFT	44	2	3	1	NA	0	1458	0	1458	0	tamoxifen	0	0	0	0	0	-0.800761
OXFT_1342	GSM65350	GSM151094	NA	OXFT	62	3	2.5	1	NA	0	1363	0	1363	NA	tamoxifen	1	0	0	1	0	3.7511
OXFT_1397	GSM150965	GSM151095	NA	OXFT	71	2	3	1	NA	0	2503	0	2503	0	tamoxifen	0	0	0	0	0	-2.03438
OXFT_1432	GSM65360	GSM151096	NA	OXFT	71	1	2	1	NA	0	2557	0	2557	0	tamoxifen	0	0	0	0	0	-1.74574
OXFT_1441	GSM65359	GSM151097	NA	OXFT	78	3	3.2	1	NA	0	2094	0	2094	0	tamoxifen	0	0	1	0	0	-0.691924
OXFT_1525	GSM150966	GSM151098	NA	OXFT	52	2	1.4	1	NA	0	2178	0	2178	0	tamoxifen	0	0	0	1	0	-0.612146
OXFT_1579	GSM65376	GSM151099	NA	OXFT	40	1	2	1	NA	0	1825	1	1825	0	tamoxifen	0	0	0	1	0	0.451383
OXFT_1662	GSM150967	GSM151100	NA	OXFT	80	NA	3.2	1	NA	1	15	0	15	NA	tamoxifen	0	0	0	1	0	-0.225905
OXFT_1766	GSM150968	GSM151101	NA	OXFT	61	NA	3	1	NA	1	1043	0	1043	0	tamoxifen	0	0	0	0	0	-3.13875
OXFT_1769	GSM65345	GSM151102	NA	OXFT	86	1	3.5	1	NA	1	493	0	493	0	tamoxifen	0	0	0	0	0	0.869507
OXFT_1770	GSM65348	GSM151103	NA	OXFT	69	1	1.7	1	NA	1	949	0	949	0	tamoxifen	0	0	0	0	0	-1.47647
OXFT_1800	GSM150969	GSM151104	NA	OXFT	74	2	3	1	NA	1	1325	1	1325	1	tamoxifen	0	0	0	0	0	-0.42313
OXFT_1804	GSM150970	GSM151105	NA	OXFT	68	2	1.9	1	NA	0	1759	0	1759	0	tamoxifen	0	0	0	1	0	1.83803
OXFT_1818	GSM150971	GSM151106	NA	OXFT	69	2	4.5	1	NA	0	1802	0	1802	0	tamoxifen	0	0	1	0	0	2.6038
OXFT_1821	GSM150972	GSM151107	NA	OXFT	61	2	2.1	1	NA	1	1823	0	1823	0	tamoxifen	0	0	0	0	0	1.49846
OXFT_1889	GSM150973	GSM151108	NA	OXFT	76	2	2	1	NA	0	1955	0	1955	0	tamoxifen	0	0	0	0	0	-2.50551
OXFT_1902	GSM65354	GSM151109	NA	OXFT	61	3	2.4	1	NA	0	1808	0	1808	0	tamoxifen	1	0	1	0	1	3.11282
OXFT_192	GSM150974	GSM151110	NA	OXFT	67	2	2.3	1	NA	0	1380	1	1380	1	tamoxifen	0	1	0	0	0	-0.89874
OXFT_1939	GSM150975	GSM151111	NA	OXFT	65	2	2.2	1	NA	0	1207	0	1207	0	tamoxifen	0	0	0	0	0	-0.402268
OXFT_1962	GSM150976	GSM151112	NA	OXFT	75	2	2.8	1	NA	1	1808	0	1808	0	tamoxifen	0	0	0	0	0	0.668917
OXFT_1981	GSM150977	GSM151113	NA	OXFT	70	2	3	1	NA	0	2138	0	2138	0	tamoxifen	0	0	0	0	0	-0.159485
OXFT_1982	GSM65355	GSM151114	NA	OXFT	62	1	1.7	1	NA	0	1885	0	1885	0	tamoxifen	0	0	0	0	0	-2.49777
OXFT_2002	GSM150978	GSM151115	NA	OXFT	47	2	2.5	1	NA	0	1890	1	1890	0	tamoxifen	0	1	0	1	0	-0.776699
OXFT_2005	GSM150979	GSM151116	NA	OXFT	61	2	2.5	1	NA	0	2061	0	2061	0	tamoxifen	0	0	0	0	0	0.138204
OXFT_2027	GSM65357	GSM151117	NA	OXFT	63	3	1.4	1	NA	0	2001	0	2001	0	tamoxifen	0	0	0	0	0	-1.37278
OXFT_2057	GSM150980	GSM151118	NA	OXFT	69	2	2.4	1	NA	0	1669	0	1669	0	tamoxifen	0	0	0	0	0	-1.50806
OXFT_2069	GSM65370	GSM151119	NA	OXFT	66	3	2.3	1	NA	1	329	1	635	1	tamoxifen	1	1	0	1	0	5.67656
OXFT_209	GSM65344	GSM151122	NA	OXFT	66	3	2.5	1	NA	1	259	0	259	0	tamoxifen	1	0	0	0	0	2.92676
OXFT_2092	GSM65375	GSM151120	NA	OXFT	78	1	2	1	NA	NA	1784	1	1784	NA	tamoxifen	0	0	0	0	0	0.0498966
OXFT_2093	GSM65347	GSM151121	NA	OXFT	74	1	2.2	1	NA	1	925	0	925	NA	tamoxifen	0	0	0	0	0	-0.50763
OXFT_2152	GSM65342	GSM151123	NA	OXFT	75	NA	8.2	1	NA	1	66	0	66	NA	tamoxifen	0	0	0	0	0	-3.18588
OXFT_2175	GSM150981	GSM151124	NA	OXFT	77	2	2	1	NA	0	1654	0	1654	0	tamoxifen	0	0	0	0	0	-2.06345
OXFT_2188	GSM65369	GSM151125	NA	OXFT	69	3	3.3	1	NA	0	182	1	182	NA	tamoxifen	0	0	0	0	0	-1.39515
OXFT_2190	GSM65341	GSM151126	NA	OXFT	82	NA	2	1	NA	0	15	0	1084	0	tamoxifen	0	0	0	0	1	0.0564261
OXFT_2220	GSM65340	GSM151127	NA	OXFT	79	1	1.1	1	NA	NA	8	0	850	0	tamoxifen	0	0	0	0	0	-1.11567
OXFT_2221	GSM65343	GSM151128	NA	OXFT	76	3	5.5	1	NA	1	226	0	226	NA	tamoxifen	0	0	0	0	0	1.1515
OXFT_2227	GSM150982	GSM151129	NA	OXFT	69	2	2.8	1	NA	1	1661	0	1661	NA	tamoxifen	0	0	0	0	0	-0.316346
OXFT_2338	GSM65352	GSM151130	NA	OXFT	63	3	1.4	1	NA	1	1523	0	1523	0	tamoxifen	1	0	1	0	0	0.146203
OXFT_2340	GSM65351	GSM151131	NA	OXFT	80	1	1.8	1	NA	0	1416	0	1416	0	tamoxifen	0	0	0	1	0	-0.42563
OXFT_2341	GSM65353	GSM151132	NA	OXFT	76	1	3.3	1	NA	1	1640	0	1640	0	tamoxifen	0	0	0	0	0	-0.878131
OXFT_3597	GSM65367	GSM151133	NA	OXFT	60	3	1.1	1	NA	0	3606	0	3606	0	tamoxifen	0	1	0	0	0	3.68005
OXFT_375	GSM150983	GSM151134	NA	OXFT	61	2	2.2	1	NA	1	3829	0	3829	0	tamoxifen	0	0	1	0	0	0.169314
OXFT_380	GSM150984	GSM151135	NA	OXFT	64	2	2	1	NA	1	3412	0	3412	0	tamoxifen	0	1	0	0	0	4.14377
OXFT_412	GSM150985	GSM151136	NA	OXFT	75	2	1.7	1	NA	NA	3862	0	3862	0	tamoxifen	0	0	0	0	0	0.926972
OXFT_427	GSM150986	GSM151137	NA	OXFT	57	2	1.7	1	NA	0	3708	0	3708	0	tamoxifen	0	0	0	0	0	0.47732
OXFT_429	GSM150987	GSM151138	NA	OXFT	51	2	2.2	1	NA	0	1377	1	1377	1	tamoxifen	0	0	0	0	0	0.228233
OXFT_443	GSM65374	GSM151139	NA	OXFT	45	3	2.1	1	NA	0	1653	1	1653	1	tamoxifen	0	0	0	0	0	1.18612
OXFT_4904	GSM65377	GSM151140	NA	OXFT	69	1	5	1	NA	1	2070	1	2070	1	tamoxifen	0	0	0	0	0	1.709
OXFT_511	GSM65378	GSM151141	NA	OXFT	64	3	5.5	1	NA	1	2600	1	2600	1	tamoxifen	0	0	0	0	1	0.985131
OXFT_5210	GSM65356	GSM151142	NA	OXFT	65	3	3.5	1	NA	0	1941	0	1941	0	tamoxifen	1	0	1	0	0	1.10499
OXFT_5428	GSM150988	GSM151143	NA	OXFT	69	NA	6	1	NA	1	8	0	8	NA	tamoxifen	0	0	0	0	0	-1.37874
OXFT_55	GSM150991	GSM151146	NA	OXFT	63	2	2	1	NA	1	4652	0	4652	0	tamoxifen	0	0	0	0	0	-0.586364
OXFT_550	GSM150989	GSM151144	NA	OXFT	71	2	7	1	NA	1	1895	0	1895	0	tamoxifen	0	0	0	0	0	-1.5021
OXFT_555	GSM150990	GSM151145	NA	OXFT	66	NA	2.3	1	NA	0	3578	0	3578	0	tamoxifen	0	0	0	0	0	-2.53167
OXFT_588	GSM150992	GSM151147	NA	OXFT	62	2	3	1	NA	0	3571	0	3571	0	tamoxifen	0	1	0	0	0	5.054
OXFT_595	GSM150993	GSM151148	NA	OXFT	56	NA	0.9	1	NA	0	3496	0	3496	0	tamoxifen	0	0	0	0	0	-1.02565
OXFT_596	GSM65371	GSM151149	NA	OXFT	66	3	3	1	NA	0	564	1	564	1	tamoxifen	1	0	1	1	1	3.81914
OXFT_619	GSM65372	GSM151150	NA	OXFT	49	3	1.9	1	NA	0	938	1	938	1	tamoxifen	1	1	1	0	0	4.02779
OXFT_630	GSM65349	GSM151151	NA	OXFT	58	1	1.5	1	NA	0	1001	0	1001	NA	tamoxifen	0	0	0	0	0	-3.77285
OXFT_638	GSM65368	GSM151152	NA	OXFT	63	1	2.3	1	NA	1	3755	0	3755	0	tamoxifen	0	0	0	1	0	-0.877394
OXFT_669	GSM65366	GSM151153	NA	OXFT	60	3	4	1	NA	0	3436	0	3436	0	tamoxifen	0	0	0	0	0	-2.29329
OXFT_676	GSM150994	GSM151154	NA	OXFT	48	2	1.3	1	NA	0	4034	0	4034	0	tamoxifen	0	0	0	0	0	-1.30569
OXFT_680	GSM65373	GSM151155	NA	OXFT	61	1	4.5	1	NA	1	1438	1	2373	1	tamoxifen	0	0	0	0	0	-1.07682
OXFT_697	GSM150995	GSM151156	NA	OXFT	53	2	1	1	NA	0	3790	0	3790	0	tamoxifen	0	0	0	0	0	1.00598
OXFT_700	GSM65363	GSM151157	NA	OXFT	57	1	3.5	1	NA	0	3136	0	3136	0	tamoxifen	0	0	0	0	0	-2.71417
OXFT_705	GSM150996	GSM151158	NA	OXFT	61	2	1.5	1	NA	1	3652	0	3652	0	tamoxifen	0	0	0	0	0	1.03093
OXFT_706	GSM150997	GSM151159	NA	OXFT	58	2	1.8	1	NA	0	3605	0	3605	0	tamoxifen	0	0	0	0	0	-1.02843
OXFT_711	GSM150998	GSM151160	NA	OXFT	67	NA	6	1	NA	1	975	1	975	1	tamoxifen	0	0	0	1	0	-0.185742
OXFT_729	GSM150999	GSM151161	NA	OXFT	60	NA	3.9	1	NA	0	1293	1	1293	1	tamoxifen	1	0	0	1	0	1.51048
OXFT_736	GSM65379	GSM151162	NA	OXFT	48	1	1.4	1	NA	0	2958	1	2958	0	tamoxifen	0	0	0	0	0	-0.69815
OXFT_738	GSM65365	GSM151163	NA	OXFT	74	1	1.8	1	NA	1	3242	0	3242	0	tamoxifen	0	0	0	0	0	-2.31897
OXFT_742	GSM65364	GSM151164	NA	OXFT	67	3	1.7	1	NA	1	3215	0	3215	0	tamoxifen	0	0	0	0	0	1.46638
OXFT_771	GSM151000	GSM151165	NA	OXFT	44	NA	3	1	NA	0	1586	1	1586	0	tamoxifen	0	0	0	0	0	-3.71543
OXFT_779	GSM151001	GSM151166	NA	OXFT	44	2	3	1	NA	0	493	1	493	1	tamoxifen	1	1	1	1	0	4.86594
OXFT_829	GSM151002	GSM151167	NA	OXFT	73	2	2.8	1	NA	1	2205	1	2205	0	tamoxifen	0	0	0	0	0	1.9163
OXFT_837	GSM151003	GSM151168	NA	OXFT	49	2	1.5	1	NA	0	1994	0	1994	0	tamoxifen	0	0	0	0	0	-1.21098
OXFT_848	GSM151004	GSM151169	NA	OXFT	71	2	2	1	NA	NA	1499	0	1499	0	tamoxifen	0	0	0	1	0	-0.615098
OXFT_849	GSM151005	GSM151170	NA	OXFT	65	NA	1.5	1	NA	0	3443	0	3443	0	tamoxifen	0	0	0	0	0	-0.599636
OXFT_876	GSM151006	GSM151171	NA	OXFT	46	2	1.5	1	NA	0	947	0	947	0	tamoxifen	0	0	0	0	0	0.465166
OXFT_887	GSM151007	GSM151172	NA	OXFT	69	2	3.5	1	NA	0	1516	0	1516	0	tamoxifen	0	0	0	0	0	-0.469976
OXFT_890	GSM151008	GSM151173	NA	OXFT	61	2	3	1	NA	1	3009	0	3009	0	tamoxifen	0	1	0	0	0	4.32597
OXFT_894	GSM151009	GSM151174	NA	OXFT	48	2	1.5	1	NA	0	2953	0	2953	0	tamoxifen	0	0	0	0	0	-0.0622714
OXFT_913	GSM151010	GSM151175	NA	OXFT	60	2	1.5	1	NA	0	2920	0	2920	0	tamoxifen	0	0	0	0	0	0.181938
OXFT_928	GSM65346	GSM151176	NA	OXFT	47	1	1.1	1	NA	0	567	0	567	0	tamoxifen	0	0	0	0	0	-2.14803
OXFT_944	GSM151011	GSM151177	NA	OXFT	74	2	1.8	1	NA	NA	2961	0	2961	0	tamoxifen	0	0	0	0	0	-0.664233
