# Supplementary material for: Amplified Loci on Chromosomes 8 and 17 Predict Early Relapse in ER-Positive Breast Cancers
Source: PLoS One. 2012 Jun 13;7(6):e38575. doi: 10.1371/journal.pone.0038575 (PMC3374812; doi:10.1371/journal.pone.0038575)
Supplement: Table S2 — Survival associated with outlier genes. Excel 2003 file containing a table of outlier association results for all genes used in the analysis. Along with the outlier scores and hazard ratios, corresponding P values are also listed. (XLS) [file pone.0038575.s006.xls]

## Sheet: Table S2
Table S2. Survival associated with outlier genes
		High outliers					Low outliers
Affy	Gene	Outlier score	Hazard ratio	P-value	Logrank		Outlier score	Hazard ratio	P-value	Logrank
221217_s_at	A2BP1	0.0820896	0.664487	0.380048	0.380876		0.108209	0.893126	0.791696	0.792763
217757_at	A2M	0.100746	0.224563	0.0375085	0.0229633		0.0447761	1.94443	0.154326	0.14755
219488_at	A4GALT	0.0559701	1.09042	0.883856	0.885868		0.0858209	0.925163	0.86713	0.8647
221131_at	A4GNT	0.0895522	0.785829	0.605156	0.608139		0.182836	0.69843	0.316509	0.314337
218075_at	AAAS	0.0485075	1.09328	0.862666	0.859246		0.115672	1.71147	0.103754	0.101186
218434_s_at	AACS	0.0783582	0.582557	0.360698	0.354572		0.0932836	1.16423	0.703339	0.705906
205969_at	AADAC	0.149254	0.629411	0.246499	0.243524		0.0522388	2.34247	0.0467032	0.0404181
205434_s_at	AAK1	0.0746269	0.614495	0.345259	0.339798		0.0708955	1.15869	0.730716	0.728868
201511_at	AAMP	0.126866	1.13799	0.707171	0.708868		0.0932836	0.817614	0.665602	0.671163
207225_at	AANAT	0.11194	0.995754	0.9915	0.991252		0.0447761	0.30781	0.242314	0.217988
201000_at	AARS	0.152985	1.1461	0.679128	0.678712		0.0671642	0.557985	0.323444	0.315908
222064_s_at	AARSD1	0.104478	1.92497	0.0400154	0.0368868		0.11194	0.922104	0.839177	0.83644
202169_s_at	AASDHPPT	0.104478	1.08911	0.83111	0.832612		0.11194	1.99872	0.0300612	0.027039
210852_s_at	AASS	0.0895522	0.307639	0.100732	0.0837239		0.164179	2.23417	0.00417822	0.00327304
209165_at	AATF	0.11194	2.85961	0.00050502	0.000282539		0.0783582	0.921131	0.85978	0.857625
205986_at	AATK	0.126866	1.6396	0.153046	0.149209		0.11194	1.08813	0.822642	0.821995
209459_s_at	ABAT	0.0858209	0.519967	0.20497	0.197236		0.11194	1.8213	0.0805252	0.0751254
218991_at	ABC1	0.11194	2.15156	0.0135573	0.0113972		0.123134	0.406046	0.0804884	0.0704798
203504_s_at	ABCA1	0.0970149	0.785675	0.573156	0.573397		0.11194	0.908946	0.800044	0.797067
220159_at	ABCA11	0.0783582	0.727745	0.537677	0.535604		0.115672	2.11023	0.0193276	0.017
215465_at	ABCA12	0.0820896	1.95019	0.0765806	0.0712692		0.0970149	0.992757	0.986445	0.988151
212772_s_at	ABCA2	0.0746269	1.86495	0.0824352	0.0783448		0.115672	1.21644	0.603132	0.601591
204343_at	ABCA3	0.115672	1.04379	0.904705	0.904283		0.108209	1.5031	0.234328	0.232173
210082_at	ABCA4	0.182836	0.83818	0.579336	0.581302		0.0373134
213353_at	ABCA5	0.0932836	1.33849	0.438983	0.438735		0.126866	1.96	0.0293657	0.0267821
217504_at	ABCA6	0.104478	0.283981	0.0337074	0.0249454		0.11194	2.47863	0.00331757	0.00242702
219577_s_at	ABCA7	0.0970149	0.975246	0.950056	0.950999		0.0895522	0.810043	0.650418	0.647962
204719_at	ABCA8	0.145522	0.25816	0.0218495	0.0136521		0.0783582	2.43453	0.0140755	0.0115131
209993_at	ABCB1	0.115672	0.108467	0.0275008	0.00740736		0.11194	0.955831	0.915965	0.91508
211224_s_at	ABCB11	0.145522	1.16028	0.652445	0.655952		0.0708955	2.18219	0.0512046	0.0444256
207819_s_at	ABCB4	0.0671642	0.162195	0.0712757	0.0402931		0.0970149	0.815658	0.633934	0.632421
203192_at	ABCB6	0.0820896	2.83922	0.00243092	0.00156096		0.115672	1.5718	0.170076	0.164785
209620_s_at	ABCB7	0.119403	0.561998	0.21517	0.2082		0.11194	1.23644	0.573139	0.572769
206317_s_at	ABCB8	0.0783582	0.86957	0.78668	0.789561		0.0858209	0.227602	0.0396548	0.025515
214209_s_at	ABCB9	0.0410448	1.49314	0.437076	0.435738		0.160448	0.706195	0.356798	0.356149
202804_at	ABCC1	0.0634328	1.81533	0.166784	0.161636		0.0708955	1.2894	0.553082	0.546394
213485_s_at	ABCC10	0.0932836	0.956512	0.917257	0.921579		0.0708955	0.603274	0.392266	0.387056
206155_at	ABCC2	0.197761	1.01448	0.96283	0.962774		0.0223881
208161_s_at	ABCC3	0.104478	1.57949	0.166248	0.164755		0.13806	1.34278	0.35461	0.354889
203196_at	ABCC4	0.130597	1.04519	0.906584	0.908197		0.0970149	2.17475	0.0193553	0.0171598
209380_s_at	ABCC5	0.108209	1.38499	0.363098	0.35955		0.0708955	0.415636	0.2213	0.207529
215559_at	ABCC6	0.0410448	1.55767	0.341083	0.339325		0.119403	1.41406	0.294174	0.294817
210246_s_at	ABCC8	0.182836	0.810405	0.559299	0.565289		0.0149254
208462_s_at	ABCC9	0.0671642	0.845698	0.745182	0.744791		0.149254	0.655758	0.262886	0.260349
205142_x_at	ABCD1	0.0970149	1.64889	0.144196	0.140542		0.0783582	1.21453	0.6265	0.627352
207583_at	ABCD2	0.0223881					0.175373	0.857805	0.641635	0.639089
202850_at	ABCD3	0.0970149	1.0757	0.855108	0.858		0.0932836	1.17086	0.692927	0.693602
203981_s_at	ABCD4	0.0783582	0.279924	0.076301	0.0584118		0.104478	2.30028	0.0119499	0.00997585
201872_s_at	ABCE1	0.11194	1.56432	0.192001	0.189432		0.134328	0.514813	0.12094	0.114456
209247_s_at	ABCF2	0.0858209	1.12912	0.793906	0.79252		0.13806	1.07246	0.838205	0.835002
202394_s_at	ABCF3	0.108209	1.54481	0.20481	0.203254		0.0932836	0.630838	0.321852	0.319957
204567_s_at	ABCG1	0.0932836	1.07661	0.853343	0.849628		0.0746269	0.973002	0.953169	0.953465
209735_at	ABCG2	0.130597	0.563439	0.180203	0.175372		0.0820896	1.27628	0.541514	0.537834
207593_at	ABCG4	0.0559701	1.88477	0.138449	0.132906		0.123134	0.767374	0.507172	0.508755
220383_at	ABCG5	0.134328	1.04802	0.895967	0.895769		0.0149254
218633_x_at	ABHD10	0.152985	0.992864	0.984061	0.985468		0.115672	0.672092	0.353065	0.348776
221927_s_at	ABHD11	0.0932836	1.56976	0.207922	0.202731		0.0634328	2.80269e-07	0.985177	0.020154
210006_at	ABHD14A	0.0895522	0.832331	0.692941	0.690474		0.0597015	2.09468	0.0649208	0.0599953
63825_at	ABHD2	0.171642	2.04225	0.00756704	0.00638024		0.0746269	0.595017	0.314738	0.311224
213017_at	ABHD3	0.145522	0.472257	0.0794865	0.073322		0.0746269	0.950976	0.913888	0.911663
218581_at	ABHD4	0.108209	1.39933	0.349418	0.349381		0.0932836	0.785459	0.604177	0.603314
218739_at	ABHD5	0.115672	1.19801	0.65189	0.651858		0.0895522	0.523779	0.209866	0.201573
221552_at	ABHD6	0.0858209	0.442283	0.167368	0.158249		0.134328	1.32429	0.415299	0.415678
219101_x_at	ABHD8	0.0708955	0.670037	0.437591	0.433438		0.126866	0.978324	0.951221	0.953638
220013_at	ABHD9	0.126866	1.38395	0.367799	0.368443		0.0485075	0.973511	0.958505	0.959662
209027_s_at	ABI1	0.104478	0.507187	0.187858	0.180299		0.104478	0.378679	0.100136	0.0871539
211793_s_at	ABI2	0.104478	0.881635	0.752421	0.752767		0.13806	1.79963	0.0505387	0.0475605
220518_at	ABI3BP	0.0298507					0.16791	0.663066	0.251387	0.248448
202123_s_at	ABL1	0.119403	0.733494	0.468697	0.466729		0.0671642	0.880187	0.783776	0.785504
206411_s_at	ABL2	0.0746269	0.876546	0.776809	0.779836		0.11194	1.04216	0.912762	0.915708
200965_s_at	ABLIM1	0.0708955	0.429451	0.239022	0.225123		0.149254	1.59612	0.110502	0.107083
215928_at	ABLIM2	0.0298507					0.0895522	0.85418	0.712868	0.717242
205730_s_at	ABLIM3	0.141791	1.06562	0.853294	0.852448		0.0932836	1.74218	0.142421	0.134631
216929_x_at	ABO	0.0373134					0.134328	0.820739	0.565156	0.562951
203559_s_at	ABP1	0.0858209	1.07601	0.864165	0.85799		0.104478	1.41705	0.309214	0.309181
212895_s_at	ABR	0.0708955	1.43183	0.40322	0.399825		0.0708955	1.28217	0.593078	0.594261
218405_at	ABT1	0.0783582	1.0704	0.873862	0.873736		0.108209	1.4005	0.347215	0.345542
213497_at	ABTB2	0.0783582	2.43143	0.00955098	0.00754386		0.0970149	0.463935	0.136887	0.128317
214274_s_at	ACAA1	0.115672	0.350169	0.0421816	0.0340828		0.0932836	1.96821	0.0400118	0.0360311
202003_s_at	ACAA2	0.0671642	0.786463	0.684798	0.688745		0.152985	0.561349	0.149029	0.144952
212186_at	ACACA	0.115672	0.787637	0.577091	0.574713		0.11194	0.84476	0.672954	0.673269
49452_at	ACACB	0.123134	0.763552	0.499257	0.50112		0.0783582	0.740207	0.559759	0.558248
219986_s_at	ACAD10	0.0895522	0.566629	0.270486	0.262997		0.108209	1.76522	0.0846253	0.08142
221669_s_at	ACAD8	0.0895522	0.423121	0.145346	0.133075		0.134328	1.88431	0.0350333	0.0324167
206068_s_at	ACADL	0.0634328	0.442533	0.256166	0.243184		0.164179	1.60751	0.090265	0.0872544
202502_at	ACADM	0.115672	1.13678	0.733569	0.736336		0.104478	1.4315	0.316434	0.313786
202366_at	ACADS	0.0671642	0.407728	0.211401	0.197356		0.100746	1.24841	0.55586	0.557911
205355_at	ACADSB	0.0932836	0.709956	0.461213	0.459795		0.0970149	0.7923	0.61655	0.613999
200710_at	ACADVL	0.0708955	1.08043	0.867997	0.86549		0.0335821
205412_at	ACAT1	0.134328	0.628647	0.277799	0.27222		0.0559701	1.36025	0.551668	0.552766
209608_s_at	ACAT2	0.0895522	2.14969	0.0255746	0.0223343		0.104478	1.23915	0.617648	0.620565
202324_s_at	ACBD3	0.0783582	0.582225	0.360277	0.354225		0.0932836	1.21671	0.603049	0.604596
219413_at	ACBD4	0.0708955	1.33112	0.448816	0.450871		0.13806	1.20737	0.582271	0.583773
206690_at	ACCN1	0.16791	1.43646	0.229696	0.226968		0.0261194
205156_s_at	ACCN2	0.0447761	0.228083	0.142637	0.109557		0.13806	0.931522	0.850927	0.859362
207561_s_at	ACCN3	0.0597015	0.953097	0.917776	0.915608		0.13806	0.493853	0.0995873	0.0933033
221226_s_at	ACCN4	0.123134	1.10663	0.767466	0.769359		0.100746	0.393891	0.114834	0.10226
204617_s_at	ACD	0.0746269	0.880952	0.785089	0.785633		0.100746	0.807519	0.617511	0.6191
209749_s_at	ACE	0.0447761	0.593057	0.466752	0.467361		0.149254	1.12824	0.715011	0.716121
222257_s_at	ACE2	0.0410448	3.87166	0.00404863	0.00198445		0.115672	1.39685	0.351188	0.348608
220951_s_at	ACF	0.104478	1.04176	0.918498	0.919746		0.130597	0.691393	0.355169	0.35134
205377_s_at	ACHE	0.171642	1.16891	0.623803	0.62444		0.0783582	0.461335	0.190279	0.178781
201715_s_at	ACIN1	0.0895522	0.230452	0.0409673	0.0261134		0.0820896	0.86721	0.759136	0.76277
201128_s_at	ACLY	0.0932836	1.12047	0.790879	0.792286		0.11194	1.00502	0.989387	0.988895
218981_at	ACN9	0.0746269	1.3453	0.488001	0.487064		0.134328	1.6859	0.0822725	0.0801765
207071_s_at	ACO1	0.104478	0.737467	0.476483	0.472977		0.100746	3.79724	1.05964e-05	2.32417e-06
200793_s_at	ACO2	0.119403	1.49447	0.288433	0.287639		0.0970149	0.475833	0.150009	0.141767
214763_at	ACOT11	0.11194	0.511777	0.194228	0.186803		0.123134	0.624113	0.238847	0.234899
202982_s_at	ACOT2	0.126866	0.703677	0.411198	0.407708		0.119403	0.88295	0.755206	0.755035
208002_s_at	ACOT7	0.123134	1.5563	0.179537	0.177651		0.0634328	0.390368	0.190147	0.173822
204212_at	ACOT8	0.0932836	1.19192	0.660316	0.662617		0.0858209	0.946997	0.891929	0.89284
221641_s_at	ACOT9	0.115672	0.931813	0.859653	0.856805		0.108209	1.36497	0.410082	0.405744
209600_s_at	ACOX1	0.13806	2.32233	0.00420316	0.00327921		0.11194	0.962086	0.918242	0.916295
205364_at	ACOX2	0.123134	0.882033	0.739065	0.739021		0.0410448	1.89797	0.281717	0.274529
204241_at	ACOX3	0.134328	0.520359	0.15983	0.153064		0.108209	0.977926	0.952759	0.95356
220845_at	ACOXL	0.141791	1.54156	0.174682	0.173054		0.0522388	0.346858	0.293537	0.2745
201630_s_at	ACP1	0.130597	1.40237	0.288487	0.28669		0.0895522	0.6691	0.43628	0.435802
202767_at	ACP2	0.11194	1.26673	0.490424	0.492296		0.0895522	0.840899	0.709361	0.709227
204638_at	ACP5	0.11194	1.45707	0.293248	0.291533		0.0858209	1.4622	0.342091	0.34176
218795_at	ACP6	0.11194	0.497262	0.132999	0.125866		0.0970149	0.871931	0.768243	0.767343
204393_s_at	ACPP	0.0783582	0.547496	0.307934	0.300029		0.190299	1.05803	0.847233	0.851449
207427_at	ACR	0.0970149	1.00547	0.989838	0.990985		0.0485075	1.33675	0.573597	0.572398
207969_x_at	ACRV1	0.0485075	1.71612	0.247358	0.244371		0.126866	0.467717	0.102412	0.094744
206466_at	ACSBG1	0.0261194					0.13806	0.500681	0.106466	0.101778
221716_s_at	ACSBG2	0.0261194					0.0932836	1.25006	0.576516	0.578408
201963_at	ACSL1	0.115672	0.905972	0.805155	0.803008		0.0970149	1.55172	0.20066	0.198618
201662_s_at	ACSL3	0.130597	1.07589	0.846139	0.844373		0.11194	1.42725	0.300582	0.297915
202422_s_at	ACSL4	0.0410448	0.297024	0.228318	0.200249		0.100746	1.37892	0.370839	0.372083
218322_s_at	ACSL5	0.119403	0.450395	0.121888	0.112885		0.0671642	2.08837	0.0669569	0.0619577
216409_at	ACSL6	0.108209	1.01926	0.961934	0.964818		0.0895522	1.37258	0.400948	0.401617
215432_at	ACSM1	0.126866	0.487137	0.163196	0.154757		0.0671642	0.308482	0.10179	0.084147
210377_at	ACSM3	0.0559701	0.211439	0.123226	0.0894482		0.130597	0.643721	0.270476	0.267654
203872_at	ACTA1	0.149254	0.999608	0.99905	0.99963		0.123134	1.09364	0.80273	0.799161
200974_at	ACTA2	0.119403	0.719353	0.383938	0.383356		0.0820896	1.23986	0.615655	0.614724
200801_x_at	ACTB	0.134328	1.21176	0.560448	0.560324		0.0783582	0.99172	0.98573	0.983286
205132_at	ACTC1	0.119403	1.10826	0.774065	0.777225		0.11194	0.748844	0.534033	0.532212
211995_x_at	ACTG1	0.115672	1.43096	0.277258	0.277173		0.0932836	0.55387	0.251834	0.244121
202274_at	ACTG2	0.16791	0.488487	0.07295	0.0670758		0.0186567
202666_s_at	ACTL6A	0.126866	1.30355	0.460159	0.458093		0.0970149	0.493665	0.170981	0.162054
206014_at	ACTL6B	0.179104	1.44964	0.18501	0.18446		0.0895522	0.956707	0.924154	0.927381
220501_at	ACTL7A	0.130597	0.592858	0.22178	0.215761		0.0671642	0.346163	0.139835	0.122495
220498_at	ACTL7B	0.156716	1.61068	0.112308	0.110306		0.0634328	0.925536	0.895989	0.896331
214957_at	ACTL8	0.134328	1.26456	0.476319	0.475257		0.0559701	0.428361	0.237692	0.223398
208636_at	ACTN1	0.0783582	1.09835	0.826461	0.829131		0.108209	0.890365	0.786499	0.790521
203864_s_at	ACTN2	0.0634328	1.02377	0.959693	0.96204		0.108209	0.485319	0.120135	0.113275
206891_at	ACTN3	0.0410448	0.625036	0.513078	0.508763		0.164179	1.13424	0.69224	0.693215
200601_at	ACTN4	0.0485075	1.71002	0.300255	0.295286		0.0895522	1.48669	0.324967	0.326533
222230_s_at	ACTR10	0.108209	1.25436	0.526711	0.521724		0.11194	0.955032	0.908363	0.90805
200721_s_at	ACTR1A	0.0783582	2.21092	0.0268366	0.023042		0.100746	0.49276	0.169802	0.161026
202135_s_at	ACTR1B	0.0820896	1.39237	0.439612	0.432588		0.11194	1.24435	0.562155	0.563097
200728_at	ACTR2	0.11194	0.775571	0.585172	0.586705		0.130597	0.745741	0.462299	0.460859
213101_s_at	ACTR3	0.160448	1.71128	0.0663816	0.0629681		0.0671642	0.644679	0.457364	0.455624
218868_at	ACTR3B	0.130597	0.419713	0.0924536	0.0833864		0.108209	1.22251	0.594753	0.590749
219623_at	ACTR5	0.115672	1.17739	0.649333	0.648842		0.0746269	0.814721	0.691023	0.692587
218395_at	ACTR6	0.119403	1.21647	0.603377	0.604576		0.0970149	0.224658	0.0375331	0.0228407
218658_s_at	ACTR8	0.0746269	0.964022	0.937205	0.935049		0.119403	1.77107	0.0833069	0.0800316
203935_at	ACVR1	0.130597	0.43872	0.0770405	0.0703369		0.0634328	2.01726	0.0788813	0.073056
213198_at	ACVR1B	0.0970149	0.934341	0.873903	0.872619		0.0708955	1.53577	0.282477	0.279243
205327_s_at	ACVR2A	0.0708955	0.799984	0.665582	0.667108		0.0895522	0.764737	0.563983	0.561172
220028_at	ACVR2B	0.0746269	1.82926	0.0917083	0.0876885		0.0634328	0.401209	0.203341	0.189449
210838_s_at	ACVRL1	0.0298507					0.179104	1.77475	0.0374227	0.0354515
202740_at	ACY1	0.0858209	0.139903	0.0511328	0.0233035		0.0970149	1.28853	0.526939	0.528026
205260_s_at	ACYP1	0.0671642	1.65951	0.181239	0.177062		0.13806	1.4193	0.288396	0.287528
206833_s_at	ACYP2	0.11194	0.526431	0.213305	0.205269		0.0895522	1.54598	0.279059	0.276486
207953_at	AD7C-NTP	0.119403	0.537521	0.181914	0.176025		0.123134	1.35258	0.399292	0.399129
204639_at	ADA	0.0895522	1.01882	0.968028	0.963917		0.108209	1.27692	0.517076	0.51794
202604_x_at	ADAM10	0.126866	0.405863	0.080405	0.0713223		0.130597	0.932227	0.852209	0.849482
207880_at	ADAM11	0.0783582	1.76265	0.13285	0.128462		0.126866	1.14467	0.707132	0.709919
202952_s_at	ADAM12	0.0895522	0.528173	0.215751	0.209298		0.0559701	2.76557	0.0109749	0.0079702
217007_s_at	ADAM15	0.13806	0.888705	0.75401	0.754139		0.134328	1.55727	0.151468	0.149364
205745_x_at	ADAM17	0.0820896	1.2422	0.587664	0.590236		0.108209	1.13332	0.739637	0.742448
207597_at	ADAM18	0.0410448	1.1154	0.853378	0.855106		0.164179	0.726541	0.372462	0.372914
209765_at	ADAM19	0.108209	0.871095	0.729722	0.72702		0.108209	0.680443	0.457333	0.457204
207664_at	ADAM2	0.119403	1.22718	0.569114	0.564594		0.0522388	0.417789	0.224796	0.211252
207423_s_at	ADAM20	0.0261194					0.108209	0.762245	0.497942	0.499645
207665_at	ADAM21	0.0634328	1.08013	0.868321	0.870594		0.115672	0.617559	0.260294	0.257139
208237_x_at	ADAM22	0.0261194					0.19403	0.934336	0.821229	0.820087
206046_at	ADAM23	0.0485075	0.574334	0.439944	0.436147		0.182836	0.670802	0.243856	0.239651
205997_at	ADAM28	0.0634328	0.172292	0.0809524	0.047874		0.134328	1.36711	0.363842	0.363248
221337_s_at	ADAM29	0.145522	0.41505	0.0407064	0.0361089		0.0820896	0.436548	0.160753	0.149272
221446_at	ADAM30	0.0335821					0.100746	0.80638	0.614908	0.614767
217090_at	ADAM3A	0.0149254					0.160448	0.697492	0.296117	0.296811
211238_at	ADAM7	0.0223881					0.0820896	0.773085	0.580272	0.57882
205180_s_at	ADAM8	0.0820896	0.592186	0.309646	0.305882		0.126866	0.733162	0.468409	0.467095
202381_at	ADAM9	0.108209	0.899953	0.791802	0.794018		0.0932836	0.801457	0.634074	0.63495
206134_at	ADAMDEC1	0.182836	1.29186	0.371116	0.372704		0.0335821
222162_s_at	ADAMTS1	0.123134	0.449968	0.121388	0.112339		0.0261194
221421_s_at	ADAMTS12	0.0522388	1.05772	0.913341	0.915224		0.13806	0.776962	0.502826	0.501352
220208_at	ADAMTS13	0.0671642	0.926173	0.88198	0.880295		0.11194	1.74665	0.0905972	0.0839511
214454_at	ADAMTS2	0.0559701	0.647444	0.461857	0.458305		0.100746	1.43142	0.316918	0.316594
220717_at	ADAMTS20	0.0335821					0.16791	1.29484	0.389297	0.390154
214913_at	ADAMTS3	0.0970149	1.23765	0.552822	0.552928		0.126866	1.66877	0.122229	0.120236
219935_at	ADAMTS5	0.104478	0.207051	0.0283382	0.0154297		0.0671642	0.879606	0.803638	0.803379
220866_at	ADAMTS6	0.0410448	1.44841	0.472837	0.472485		0.216418	1.14643	0.641042	0.640795
220705_s_at	ADAMTS7	0.0261194					0.182836	0.51441	0.0781052	0.0736179
220676_at	ADAMTS8	0.0261194					0.126866	0.747942	0.467293	0.464145
220287_at	ADAMTS9	0.0671642	0.480379	0.214969	0.204897		0.0559701	0.93457	0.908865	0.910848
206629_at	ADAMTSL2	0.160448	0.949957	0.872004	0.871327		0.0261194
213974_at	ADAMTSL3	0.0858209	1.10539	0.814906	0.815898		0.0783582	1.00658	0.98986	0.988517
220578_at	ADAMTSL4	0.0559701	0.871538	0.789865	0.787797		0.141791	1.1139	0.743626	0.747063
201786_s_at	ADAR	0.182836	0.627562	0.193269	0.188991		0.0783582	0.356077	0.150341	0.133812
203865_s_at	ADARB1	0.0895522	0.802613	0.608449	0.609983		0.0335821
220648_at	ADARB2	0.0783582	1.2858	0.556913	0.55818		0.0261194
219384_s_at	ADAT1	0.134328	1.39048	0.317789	0.316552		0.0783582	0.843158	0.740922	0.738933
44120_at	ADCK2	0.152985	1.00287	0.993322	0.99119		0.0932836	1.41569	0.331682	0.331505
220434_at	ADCK4	0.0597015	0.483822	0.3124	0.303708		0.0746269	0.571732	0.279265	0.273703
213245_at	ADCY1	0.171642	0.952647	0.875091	0.876739		0.0746269	1.91584	0.084298	0.0797323
213217_at	ADCY2	0.0746269	0.317289	0.10991	0.0914863		0.13806	1.39761	0.310605	0.308147
209321_s_at	ADCY3	0.0820896	0.12241	0.037162	0.0129995		0.0708955	1.11914	0.808724	0.808891
209195_s_at	ADCY6	0.11194	1.5322	0.213188	0.211611		0.0858209	0.691901	0.474966	0.472917
203741_s_at	ADCY7	0.100746	0.136463	0.0481193	0.0206096		0.134328	1.29491	0.472243	0.473907
206811_at	ADCY8	0.0783582	0.285927	0.0813323	0.0637891		0.0820896	1.47275	0.36747	0.367777
204497_at	ADCY9	0.100746	0.619171	0.30258	0.297692		0.0932836	2.6698	0.00291506	0.00191248
206281_at	ADCYAP1	0.123134	0.418543	0.0616702	0.0551872		0.0820896	1.02942	0.950308	0.949676
207151_at	ADCYAP1R1	0.0261194					0.160448	0.8883	0.710954	0.712006
214736_s_at	ADD1	0.0559701	1.58015	0.324999	0.315509		0.0708955	0.904864	0.846228	0.855118
206807_s_at	ADD2	0.0895522	1.09378	0.834184	0.83698		0.123134	0.70759	0.386544	0.388195
201034_at	ADD3	0.0559701	0.506902	0.344067	0.334273		0.126866	1.23731	0.534161	0.53511
209122_at	ADFP	0.119403	1.67759	0.117055	0.112646		0.0559701	1.12942	0.813511	0.813575
209614_at	ADH1A	0.130597	0.729967	0.430828	0.430543		0.13806	0.935733	0.852793	0.852884
209612_s_at	ADH1B	0.0895522	0.146477	0.0566913	0.0275604		0.130597	1.49449	0.193077	0.190931
208847_s_at	ADH5	0.11194	1.74398	0.0811192	0.077755		0.149254	1.09086	0.799822	0.802174
214261_s_at	ADH6	0.0708955	0.636485	0.444536	0.439732		0.100746	1.20625	0.61854	0.620983
210505_at	ADH7	0.0485075	0.755405	0.635073	0.632742		0.160448	1.0355	0.91272	0.915232
213755_s_at	ADHFE1	0.152985	0.61432	0.222549	0.219318		0.0895522	0.855857	0.738334	0.743186
217761_at	ADI1	0.108209	1.29489	0.470373	0.471718		0.160448	0.91562	0.806272	0.811522
207175_at	ADIPOQ	0.100746	0.252604	0.0552814	0.039135		0.141791	1.49615	0.179841	0.179103
217748_at	ADIPOR1	0.149254	1.62559	0.105988	0.102803		0.0708955	0.529881	0.282362	0.273587
201346_at	ADIPOR2	0.205224	1.18497	0.562484	0.56424		0.0298507
204119_s_at	ADK	0.11194	2.40822	0.00455159	0.00349879		0.0858209	1.07998	0.857312	0.859815
202912_at	ADM	0.119403	1.54547	0.186707	0.18428		0.0932836	1.88777	0.0637201	0.0588866
220538_at	ADM2	0.0522388	1.46386	0.41398	0.412645		0.108209	0.306667	0.100264	0.0843519
201773_at	ADNP	0.160448	0.777974	0.483161	0.481271		0.0783582	1.39787	0.401795	0.398303
216220_s_at	ADORA1	0.149254	1.94735	0.0154557	0.0139576		0.0895522	0.702553	0.493694	0.491356
205013_s_at	ADORA2A	0.149254	0.958225	0.900847	0.900723		0.0597015	0.401863	0.204262	0.189187
205891_at	ADORA2B	0.0932836	0.693834	0.478618	0.476271		0.130597	1.35553	0.340291	0.341902
206171_at	ADORA3	0.0671642	1.01046	0.982133	0.984411		0.119403	0.539728	0.232077	0.224634
220980_s_at	ADPGK	0.126866	1.30091	0.443687	0.44587		0.152985	1.16003	0.664926	0.666795
207863_at	ADPRH	0.13806	0.969083	0.930147	0.927028		0.0858209	0.943794	0.900986	0.907263
211489_at	ADRA1A	0.0559701	0.963469	0.942484	0.940637		0.156716	1.06828	0.830505	0.834685
207589_at	ADRA1B	0.11194	1.03362	0.930127	0.933183		0.0597015	1.10432	0.847705	0.848304
210961_s_at	ADRA1D	0.0522388	0.788204	0.645745	0.644847		0.11194	0.518835	0.203287	0.196585
209869_at	ADRA2A	0.0932836	0.335778	0.0653386	0.054722		0.0597015	2.69407	0.0133004	0.0100148
208544_at	ADRA2B	0.0559701	1.08659	0.872075	0.87424		0.171642	0.614585	0.175862	0.173039
206128_at	ADRA2C	0.0559701	1.19395	0.70361	0.704482		0.152985	1.12073	0.720322	0.720649
208214_at	ADRB1	0.201493	1.47751	0.156064	0.154938		0.0671642	0.908961	0.853274	0.85293
206170_at	ADRB2	0.108209	0.208031	0.0288046	0.0158143		0.0820896	1.32091	0.516292	0.516399
206812_at	ADRB3	0.119403	0.995726	0.990937	0.987947		0.0298507
38447_at	ADRBK1	0.0708955	1.57748	0.25362	0.248324		0.141791	0.782974	0.54009	0.539815
204184_s_at	ADRBK2	0.0932836	0.938699	0.892035	0.895767		0.0671642	1.29174	0.522141	0.523891
201281_at	ADRM1	0.123134	1.16399	0.671566	0.665944		0.0746269	0.601151	0.389023	0.382985
202144_s_at	ADSL	0.130597	1.91282	0.0359308	0.0324559		0.0970149	0.568029	0.22408	0.219039
221761_at	ADSS	0.134328	0.686049	0.345732	0.341737		0.0671642	1.8001	0.140872	0.136235
201792_at	AEBP1	0.0932836	1.23449	0.57587	0.57791		0.119403	1.13322	0.739962	0.74016
217729_s_at	AES	0.115672	0.784701	0.543781	0.543536		0.0597015	1.15351	0.738996	0.737355
203563_at	AFAP	0.0671642	0.65531	0.474268	0.469701		0.0895522	0.96375	0.931206	0.93663
201924_at	AFF1	0.100746	0.42435	0.146739	0.134856		0.126866	1.93273	0.033445	0.0302832
206105_at	AFF2	0.0410448	1.04761	0.937268	0.939274		0.160448	1.0475	0.884265	0.882053
205735_s_at	AFF3	0.123134	0.996709	0.993437	0.990599		0.0597015	0.69601	0.614362	0.621611
219199_at	AFF4	0.0746269	1.4745	0.364578	0.356226		0.164179	0.741646	0.384324	0.385662
202486_at	AFG3L2	0.0970149	1.88477	0.0545213	0.0504912		0.11194	0.601125	0.273437	0.268613
206840_at	AFM	0.0708955	0.902702	0.8429	0.841075		0.0559701	0.691036	0.531708	0.536491
204694_at	AFP	0.141791	0.967811	0.927215	0.928133		0.141791	1.22207	0.543284	0.537047
217939_s_at	AFTPH	0.115672	0.984819	0.969457	0.968243		0.100746	0.354258	0.0790545	0.0670621
204332_s_at	AGA	0.175373	1.21148	0.534646	0.532662		0.104478	1.4915	0.244412	0.244223
220390_at	AGBL2	0.0671642	0.758211	0.591382	0.590776		0.0895522	1.15953	0.710806	0.711948
207692_s_at	AGC1	0.0671642	0.558071	0.323433	0.317776		0.152985	0.648533	0.251339	0.249246
218534_s_at	AGGF1	0.11194	0.799238	0.574534	0.577076		0.115672	0.673727	0.356127	0.353334
203566_s_at	AGL	0.186567	1.73361	0.0505605	0.0485385		0.0634328	0.391284	0.191297	0.176468
219792_at	AGMAT	0.104478	1.22333	0.542846	0.546165		0.141791	0.885105	0.745905	0.743135
32836_at	AGPAT1	0.126866	1.82716	0.0508405	0.0476271		0.100746	0.433112	0.156873	0.147761
32837_at	AGPAT2	0.100746	0.9152	0.824414	0.825264		0.0634328	0.84022	0.735582	0.741021
219723_x_at	AGPAT3	0.104478	0.598969	0.320607	0.315775		0.104478	1.0296	0.938373	0.935189
219693_at	AGPAT4	0.0634328	0.689841	0.529718	0.526109		0.119403	1.98396	0.0263906	0.0228678
218096_at	AGPAT5	0.0895522	0.691564	0.427559	0.425959		0.0708955	0.827079	0.683061	0.680584
213078_x_at	AGPAT7	0.0783582	1.13932	0.744078	0.746715		0.100746	0.805164	0.612592	0.610966
205401_at	AGPS	0.119403	0.473596	0.108143	0.102014		0.0858209	1.15183	0.741721	0.744614
209173_at	AGR2	0.0447761	3.14833	0.00823083	0.0055772		0.126866	0.971279	0.938312	0.941419
212285_s_at	AGRIN	0.0932836	0.801015	0.603956	0.60103		0.0820896	1.13284	0.770666	0.768984
207193_at	AGRP	0.0335821					0.0932836	0.9501	0.898171	0.896876
202834_at	AGT	0.175373	0.621586	0.206692	0.201675		0.0335821
204500_s_at	AGTPBP1	0.0298507					0.0970149	0.254582	0.0566555	0.0394146
205357_s_at	AGTR1	0.227612	0.877141	0.654866	0.656842		0
207293_s_at	AGTR2	0.134328	0.613882	0.29546	0.29464		0.0634328	0.965042	0.939134	0.936913
213592_at	AGTRL1	0.11194	0.192677	0.021885	0.0107563		0.0858209	1.57991	0.225143	0.221342
210326_at	AGXT	0.0932836	0.967969	0.944343	0.949457		0.0895522	0.188099	0.0203887	0.0104243
221008_s_at	AGXT2L1	0.108209	0.650472	0.315047	0.31036		0.164179	0.626036	0.213855	0.21045
214766_s_at	AHCTF1	0.115672	1.56987	0.188337	0.184314		0.123134	1.00671	0.98512	0.988303
200903_s_at	AHCY	0.119403	1.84821	0.0541587	0.051163		0.0858209	0.547367	0.242968	0.239029
200850_s_at	AHCYL1	0.100746	1.03	0.937441	0.935368		0.0783582	1.38215	0.41769	0.417736
205002_at	AHDC1	0.0671642	0.456165	0.274443	0.261972		0.164179	1.3639	0.316116	0.317871
221569_at	AHI1	0.0932836	1.81228	0.0712842	0.0664098		0.0671642	1.74511	0.139721	0.136168
211986_at	AHNAK	0.100746	0.536727	0.227371	0.22032		0.0858209	1.3568	0.445761	0.439825
202820_at	AHR	0.141791	0.371033	0.0545469	0.0455014		0.0746269	1.78294	0.147704	0.142558
201491_at	AHSA1	0.0895522	3.35379	0.000158603	5.91927e-05		0.0671642	0.159176	0.0683162	0.0372116
210929_s_at	AHSG	0.0522388	0.787291	0.686264	0.684633		0.115672	0.835144	0.651735	0.648849
219841_at	AICDA	0.0186567					0.0783582	0.614775	0.410282	0.407544
215051_x_at	AIF1	0.108209	0.560909	0.213558	0.206893		0.130597	1.31919	0.440969	0.442278
205512_s_at	AIFM1	0.0895522	2.07565	0.0416135	0.0370047		0.0708955	0.30378	0.0974835	0.0800058
212543_at	AIM1	0.0746269	1.92029	0.128757	0.122794		0.104478	0.913444	0.832524	0.831499
220290_at	AIM1L	0.0298507					0.197761	0.581746	0.130166	0.125691
206513_at	AIM2	0.164179	0.703636	0.327343	0.325718		0.0895522	1.73212	0.125387	0.120304
201782_s_at	AIP	0.123134	2.39841	0.00365125	0.00275713		0.0970149	1.04955	0.91004	0.907246
219977_at	AIPL1	0.0485075	0.790865	0.691203	0.688902		0.152985	0.957513	0.899181	0.899
208090_s_at	AIRE	0.0335821					0.108209	1.22949	0.585623	0.584424
206460_at	AJAP1	0.0820896	0.909488	0.838333	0.840303		0.216418	1.11215	0.704549	0.707047
202587_s_at	AK1	0.0858209	1.06222	0.887786	0.884458		0.0970149	0.380239	0.101585	0.0896957
208967_s_at	AK2	0.0970149	0.740715	0.518859	0.516073		0.0783582	0.755401	0.586483	0.585992
204348_s_at	AK3L1	0.104478	0.863803	0.753393	0.758291		0.126866	0.513477	0.119675	0.113993
219308_s_at	AK5	0.11194	0.424714	0.0967786	0.0881342		0.0932836	1.38414	0.388331	0.387323
201674_s_at	AKAP1	0.175373	1.29158	0.382665	0.382925		0.0820896	0.864672	0.754499	0.753739
205045_at	AKAP10	0.0783582	0.995618	0.992482	0.999813		0.164179	1.20846	0.530259	0.53521
203156_at	AKAP11	0.0820896	0.794703	0.621027	0.622765		0.108209	2.17744	0.0145454	0.012357
210517_s_at	AKAP12	0.134328	0.486766	0.0933372	0.0878343		0.0485075	1.45853	0.416907	0.414369
221718_s_at	AKAP13	0.100746	0.495445	0.173279	0.164165		0.0932836	0.988684	0.978797	0.982054
202759_s_at	AKAP2	0.0783582	1.02077	0.964751	0.967273		0.0708955	1.31966	0.487168	0.486741
207344_at	AKAP3	0.130597	0.723176	0.391293	0.390942		0.108209	1.09936	0.801413	0.799432
207019_s_at	AKAP4	0.0970149	0.491989	0.23087	0.22402		0.0559701	0.498245	0.331889	0.3214
207800_at	AKAP5	0.205224	0.638917	0.174359	0.17186		0.0559701	0.698532	0.543602	0.54237
205359_at	AKAP6	0.0522388	0.742308	0.613931	0.614742		0.0970149	0.319744	0.0538896	0.042772
205771_s_at	AKAP7	0.104478	0.827778	0.684799	0.683033		0.126866	1.71558	0.0906135	0.0877541
203848_at	AKAP8	0.0746269	1.16675	0.718585	0.72097		0.119403	2.59094	0.00155824	0.00105369
218064_s_at	AKAP8L	0.108209	1.41689	0.309854	0.310243		0.104478	1.04226	0.923138	0.918973
210962_s_at	AKAP9	0.123134	0.321463	0.0281879	0.0214957		0.0410448	0.831171	0.79687	0.797431
201900_s_at	AKR1A1	0.100746	1.91221	0.0705299	0.0653538		0.115672	0.902912	0.798149	0.797857
201272_at	AKR1B1	0.0858209	0.489513	0.226619	0.21794		0.0708955	1.5001	0.344129	0.341985
206561_s_at	AKR1B10	0.123134	0.902372	0.785341	0.78416		0.160448	1.09845	0.76794	0.766219
204151_x_at	AKR1C1	0.126866	0.877934	0.72956	0.729847		0.0186567
209699_x_at	AKR1C2	0.104478	0.752825	0.506922	0.506415		0.0485075	1.14543	0.792277	0.794238
209160_at	AKR1C3	0.100746	0.659596	0.371015	0.368185		0.11194	1.31901	0.439514	0.437643
210558_at	AKR1C4	0.011194					0.0522388	0.742837	0.614795	0.612031
207102_at	AKR1D1	0.0559701	0.858417	0.796279	0.79963		0.175373	0.888436	0.701896	0.70104
214259_s_at	AKR7A2	0.130597	1.77336	0.0566364	0.0542962		0.0858209	0.687679	0.467733	0.464797
216381_x_at	AKR7A3	0.164179	1.5814	0.109075	0.106953		0.0932836	0.475855	0.208607	0.197603
207163_s_at	AKT1	0.0895522	1.4377	0.334893	0.331351		0.0708955	1.65207	0.210531	0.205832
203809_s_at	AKT2	0.0485075	0.513084	0.353151	0.344367		0.123134	0.557117	0.208773	0.202896
212607_at	AKT3	0.134328	0.712664	0.368596	0.367378		0.0261194
218487_at	ALAD	0.13806	0.692265	0.357464	0.355786		0.0783582	1.30381	0.506379	0.505024
205633_s_at	ALAS1	0.0970149	0.752813	0.582139	0.585573		0.0708955	1.40573	0.393736	0.39131
211560_s_at	ALAS2	0.119403	0.774547	0.498202	0.496604		0.0485075	0.258745	0.179686	0.147859
211298_s_at	ALB	0.16791	0.784959	0.498815	0.496909		0.13806	0.790492	0.5117	0.50856
201952_at	ALCAM	0.0858209	0.989954	0.981213	0.978703		0.0970149	1.57231	0.18725	0.185691
217791_s_at	ALDH18A1	0.11194	0.818644	0.64029	0.638991		0.0895522	1.46907	0.336924	0.335935
212224_at	ALDH1A1	0.0895522	0.470646	0.202049	0.192695		0.115672	1.53944	0.190958	0.188251
207016_s_at	ALDH1A2	0.0634328	2.75182e-07	0.984475	0.0144606		0.19403	0.834505	0.583766	0.583699
203180_at	ALDH1A3	0.126866	0.772407	0.518735	0.516667		0.0970149	1.61012	0.164418	0.161174
209645_s_at	ALDH1B1	0.13806	1.09646	0.780102	0.783905		0.145522	0.545534	0.156889	0.151372
205208_at	ALDH1L1	0.0932836	0.5927	0.261009	0.255405		0.130597	0.817102	0.6132	0.613617
201425_at	ALDH2	0.0634328	0.447183	0.262328	0.250803		0.11194	2.2683	0.00810608	0.00657469
205623_at	ALDH3A1	0.0634328	1.37931	0.453215	0.453993		0.119403	0.933757	0.848979	0.84673
202053_s_at	ALDH3A2	0.123134	1.29693	0.430159	0.43184		0.0895522	1.42133	0.350789	0.350675
211004_s_at	ALDH3B1	0.0970149	1.33141	0.424197	0.425165		0.134328	1.31048	0.395625	0.390405
204942_s_at	ALDH3B2	0.0746269	1.41982	0.452009	0.450487		0.119403	1.02601	0.942843	0.945991
203722_at	ALDH4A1	0.0820896	0.730567	0.543077	0.540472		0.11194	0.832418	0.66857	0.669906
203608_at	ALDH5A1	0.0932836	1.53458	0.257864	0.254756		0.134328	0.680997	0.33602	0.333523
221588_x_at	ALDH6A1	0.0671642	0.583302	0.361645	0.355837		0.0970149	2.38407	0.00641225	0.00498337
208950_s_at	ALDH7A1	0.0708955	0.71004	0.562407	0.560537		0.141791	1.01682	0.961191	0.960374
220148_at	ALDH8A1	0.11194	1.76457	0.0872372	0.0832102		0.123134	0.553174	0.202733	0.19534
201612_at	ALDH9A1	0.13806	0.798723	0.573668	0.571762		0.0820896	2.1473	0.0204728	0.0178593
214687_x_at	ALDOA	0.11194	2.65845	0.00113617	0.000717617		0.11194	0.724224	0.450526	0.448851
211617_at	ALDOAP2	0.0783582	1.25281	0.598294	0.59227		0.0186567
211357_s_at	ALDOB	0.145522	0.937307	0.850062	0.85115		0.100746	0.564477	0.220418	0.216953
202022_at	ALDOC	0.134328	1.27498	0.460928	0.459462		0.0597015	0.73519	0.6028	0.600346
220190_s_at	ALF	0.00373134					0.126866	1.05835	0.874171	0.872568
218444_at	ALG12	0.0223881					0.141791	0.672189	0.291816	0.288885
219015_s_at	ALG13	0.0895522	1.46588	0.340323	0.337259		0.0970149	1.08172	0.844247	0.847219
207396_s_at	ALG3	0.11194	1.45463	0.321723	0.317067		0.0746269	0.92797	0.872314	0.876034
218203_at	ALG5	0.123134	1.42939	0.27864	0.276306		0.100746	0.695761	0.435255	0.431293
219649_at	ALG6	0.156716	0.644515	0.243544	0.240879		0.0746269	0.778318	0.627404	0.625464
203545_at	ALG8	0.134328	1.19147	0.60946	0.612378		0.0783582	1.16787	0.738886	0.731755
219374_s_at	ALG9	0.108209	0.358593	0.0826078	0.0698179		0.0783582	1.07559	0.864817	0.857193
208212_s_at	ALK	0.0186567					0.156716	0.974512	0.94	0.942914
205621_at	ALKBH1	0.0932836	0.643107	0.392004	0.394124		0.100746	0.458862	0.131638	0.123437
222228_s_at	ALKBH4	0.0447761	1.64823	0.242941	0.239645		0.0932836	0.728828	0.49649	0.496295
220365_at	ALLC	0.0597015	0.665567	0.491611	0.488435		0.104478	0.56031	0.213001	0.20768
214707_x_at	ALMS1	0.0895522	0.802282	0.606928	0.605625		0.0522388	0.882139	0.807846	0.805625
207206_s_at	ALOX12	0.0335821					0.0895522	0.112405	0.0301797	0.0090638
207381_at	ALOX12B	0.13806	1.43351	0.274934	0.274774		0.0858209	0.434345	0.158073	0.146608
214340_at	ALOX12P2	0.134328	1.50073	0.202835	0.197658		0.0485075	0.977135	0.968761	0.966936
207328_at	ALOX15	0.160448	0.911231	0.795316	0.797517		0.0410448	0.854825	0.82717	0.825847
206714_at	ALOX15B	0.164179	0.824072	0.588733	0.588635		0.11194	0.720953	0.444462	0.447576
204446_s_at	ALOX5	0.108209	0.502705	0.139277	0.132401		0.0522388	1.86255	0.182379	0.176061
204174_at	ALOX5AP	0.104478	0.889501	0.784543	0.788616		0.123134	1.77899	0.0823658	0.0797996
207708_at	ALOXE3	0.0335821					0.160448	1.30881	0.383178	0.381445
207140_at	ALPI	0.0895522	0.435685	0.108089	0.0997607		0.0298507
207133_x_at	ALPK1	0.100746	1.08865	0.821626	0.824665		0.0820896	0.624446	0.36107	0.356247
214846_s_at	ALPK3	0.126866	1.26109	0.499445	0.496867		0.0223881
215783_s_at	ALPL	0.141791	0.881885	0.725534	0.722522		0.0895522	1.67369	0.172382	0.165857
211619_s_at	ALPP	0.0671642	1.17328	0.708703	0.710949		0.201493	0.452287	0.0353289	0.0313869
216377_x_at	ALPPL2	0.0671642	1.56213	0.263979	0.261688		0.119403	0.927498	0.84169	0.842039
222333_at	ALS2CL	0.119403	0.866635	0.719931	0.717186		0.115672	0.869478	0.726114	0.724552
219834_at	ALS2CR8	0.0783582	0.995545	0.99236	0.993038		0.115672	1.81767	0.0705927	0.0677524
207690_at	ALX3	0.108209	0.689718	0.385708	0.382182		0.0708955	0.852768	0.757502	0.765108
208330_at	ALX4	0.0970149	1.20591	0.639521	0.637885		0.108209	0.363767	0.0872106	0.076406
209426_s_at	AMACR	0.123134	1.16	0.693641	0.695012		0.108209	1.55445	0.198442	0.19423
221114_at	AMBN	0.13806	0.721879	0.388036	0.385584		0.0858209	1.39833	0.375368	0.376826
214425_at	AMBP	0.0186567					0.16791	0.694549	0.308955	0.306029
201197_at	AMD1	0.11194	1.33672	0.418038	0.418231		0.100746	0.752755	0.506685	0.503269
219082_at	AMDHD2	0.0932836	1.033	0.931745	0.935127		0.156716	1.54504	0.159266	0.15592
208410_x_at	AMELX	0.0522388	0.820999	0.738471	0.736571		0.156716	0.736457	0.393437	0.392146
208220_x_at	AMELY	0.0597015	1.29339	0.580127	0.581185		0.182836	1.05153	0.870659	0.866668
202204_s_at	AMFR	0.145522	1.571	0.144254	0.143054		0.0783582	0.15701	0.0661066	0.0345972
206516_at	AMH	0.0970149	1.24203	0.612801	0.603612		0.123134	0.920884	0.826782	0.828252
206892_at	AMHR2	0.156716	0.671693	0.267796	0.266246		0.0671642	0.825592	0.71005	0.70914
222108_at	AMIGO2	0.141791	1.17372	0.627038	0.62902		0.108209	1.3812	0.367372	0.3679
204976_s_at	AMMECR1	0.164179	1.31745	0.358193	0.357238		0.108209	1.09043	0.828905	0.822742
220989_s_at	AMN	0.0634328	0.78835	0.64459	0.643416		0.171642	1.18777	0.576985	0.577916
209521_s_at	AMOT	0.0634328	1.63105	0.293862	0.291422		0.126866	1.06445	0.850468	0.853492
203002_at	AMOTL2	0.0783582	0.862875	0.751325	0.752717		0.119403	1.79487	0.0768117	0.0724111
206121_at	AMPD1	0.0895522	0.497276	0.175958	0.168627		0.134328	1.39078	0.285578	0.28561
212360_at	AMPD2	0.130597	0.992275	0.983612	0.985675		0.0783582	2.73437	0.00356293	0.00235896
207992_s_at	AMPD3	0.0970149	0.632692	0.325359	0.320905		0.0932836	1.16785	0.71682	0.713154
205257_s_at	AMPH	0.175373	0.718528	0.316713	0.316659		0.0746269	1.86132	0.0994143	0.0941125
204294_at	AMT	0.0820896	0.962685	0.929226	0.932252		0.0932836	2.00527	0.0527595	0.0481896
214060_at	AMY1A	0.11194	1.20554	0.585453	0.588165		0.0932836	1.37887	0.421414	0.417865
218167_at	AMZ2	0.197761	1.54055	0.116679	0.114043		0.0559701	0.501954	0.337198	0.328029
218575_at	ANAPC1	0.100746	1.45333	0.297153	0.294061		0.126866	1.08987	0.809981	0.813086
207845_s_at	ANAPC10	0.0970149	1.13146	0.743492	0.7416		0.11194	0.972429	0.94421	0.946323
209001_s_at	ANAPC13	0.0783582	0.901878	0.824135	0.821799		0.100746	1.75096	0.102657	0.0990493
218555_at	ANAPC2	0.0746269	0.314108	0.106727	0.0886936		0.0783582	0.745519	0.568904	0.57109
211036_x_at	ANAPC5	0.0970149	0.941765	0.880665	0.881814		0.115672	0.701482	0.408341	0.405908
205141_at	ANG	0.13806	0.373807	0.0562958	0.0470964		0.0746269	1.73791	0.166445	0.161479
213099_at	ANGEL1	0.0970149	1.64879	0.163966	0.159138		0.0858209	1.16616	0.741099	0.741509
221825_at	ANGEL2	0.0970149	1.02281	0.95497	0.952523		0.0746269	2.32543	0.025556	0.0219406
205608_s_at	ANGPT1	0.123134	0.530542	0.172548	0.165564		0.0858209	1.53821	0.229146	0.225707
205572_at	ANGPT2	0.0783582	2.26226	0.0172629	0.0142745		0.100746	1.08933	0.820505	0.822232
221134_at	ANGPT4	0.0485075	0.563598	0.424502	0.42145		0.0634328	0.966626	0.947578	0.947326
213001_at	ANGPTL2	0.115672	1.00133	0.997182	0.995148		0.0485075	0.590679	0.463709	0.460461
219803_at	ANGPTL3	0.0708955	0.952758	0.925412	0.931623		0.0746269	0.315089	0.108052	0.0902778
221009_s_at	ANGPTL4	0.16791	1.17009	0.610867	0.611525		0.0932836	1.44671	0.303052	0.301971
206423_at	ANGPTL7	0.119403	0.21804	0.0338484	0.0201324		0.0522388	0.945763	0.924878	0.925103
208353_x_at	ANK1	0.104478	1.92924	0.0697565	0.0672389		0.156716	0.781448	0.473315	0.475299
202920_at	ANK2	0.0597015	0.363619	0.159016	0.143022		0.0783582	1.78437	0.1246	0.119382
206385_s_at	ANK3	0.104478	1.62518	0.156981	0.154687		0.108209	1.34586	0.385891	0.384651
215995_x_at	ANKDD1A	0.0634328	1.63578	0.250393	0.247286		0.108209	0.785867	0.546444	0.543579
219868_s_at	ANKFY1	0.0708955	2.78282e-07	0.984985	0.0183354		0.119403	0.840443	0.66324	0.661331
220076_at	ANKH	0.0820896	0.364536	0.0883617	0.0771846		0.156716	1.09531	0.782549	0.78035
208773_s_at	ANKHD1	0.126866	0.795546	0.594923	0.59863		0.13806	1.67469	0.0947338	0.0903685
210486_at	ANKMY1	0.0522388	1.87934	0.140753	0.134564		0.179104	0.782072	0.492763	0.494528
212798_s_at	ANKMY2	0.126866	0.82764	0.63563	0.632896		0.0858209	3.54817	4.81987e-05	1.47377e-05
218769_s_at	ANKRA2	0.0820896	0.790314	0.612735	0.613196		0.130597	1.82855	0.0506514	0.0463916
206029_at	ANKRD1	0.011194					0.108209	0.571056	0.19166	0.18787
218093_s_at	ANKRD10	0.0895522	0.451653	0.123584	0.115042		0.0671642	1.57444	0.289151	0.284364
219437_s_at	ANKRD11	0.0335821					0.164179	1.09157	0.776624	0.777602
212286_at	ANKRD12	0.104478	0.601092	0.27398	0.270193		0.108209	1.08507	0.838047	0.836764
213005_s_at	ANKRD15	0.0932836	0.492217	0.230354	0.220375		0.0335821
212211_at	ANKRD17	0.11194	1.91923	0.0584843	0.054275		0.104478	1.45854	0.291848	0.290888
221232_s_at	ANKRD2	0.0410448	0.270747	0.194807	0.165685		0.0522388	0.842934	0.812337	0.813579
218418_s_at	ANKRD25	0.141791	0.505352	0.088715	0.0855957		0.0559701	1.20178	0.721608	0.721262
205705_at	ANKRD26	0.0895522	0.489681	0.166392	0.160253		0.115672	1.10614	0.778091	0.777905
221522_at	ANKRD27	0.100746	0.883324	0.789849	0.796055		0.11194	0.91944	0.823485	0.827027
213035_at	ANKRD28	0.141791	0.495868	0.131213	0.124466		0.0858209	1.02239	0.958713	0.950095
211717_at	ANKRD40	0.160448	1.95322	0.0149129	0.0131276		0.0895522	0.824173	0.67738	0.678661
212731_at	ANKRD46	0.141791	1.33927	0.359285	0.360662		0.0298507
213715_s_at	ANKRD47	0.0858209	0.924984	0.866966	0.8692		0.0895522	1.61158	0.163987	0.159677
219069_at	ANKRD49	0.0970149	0.130162	0.0430248	0.0169342		0.0597015	1.11241	0.804228	0.807709
220144_s_at	ANKRD5	0.123134	1.62542	0.142425	0.141217		0.115672	0.342378	0.0380671	0.030669
215759_at	ANKRD53	0.171642	0.620371	0.182821	0.181108		0.0298507
220112_at	ANKRD55	0.104478	1.15679	0.699731	0.69544		0.141791	0.579552	0.202783	0.19802
219496_at	ANKRD57	0.0783582	0.702826	0.494219	0.490775		0.100746	1.47193	0.259967	0.258057
204671_s_at	ANKRD6	0.104478	0.796945	0.570773	0.572799		0.108209	2.06968	0.0281034	0.0255337
206112_at	ANKRD7	0.0671642	1.09729	0.857375	0.854337		0.0820896	1.4519	0.297813	0.297168
212747_at	ANKS1A	0.0970149	1.11715	0.781512	0.779986		0.0895522	0.811798	0.626035	0.623248
219989_s_at	ANKS1B	0.141791	0.766607	0.505905	0.506295		0.00746269
218274_s_at	ANKZF1	0.100746	0.650777	0.315723	0.313208		0.160448	1.5152	0.179212	0.175327
201051_at	ANP32A	0.0895522	2.0216	0.0402832	0.0360791		0.119403	1.29908	0.465296	0.465887
201306_s_at	ANP32B	0.100746	1.35016	0.425728	0.425035		0.149254	0.630606	0.220871	0.216401
208538_at	ANP32C	0.13806	0.905398	0.781346	0.780293		0.0373134
221505_at	ANP32E	0.119403	0.300867	0.0420738	0.0312713		0.104478	0.694546	0.432936	0.429776
202888_s_at	ANPEP	0.152985	0.604671	0.207585	0.202826		0.0447761	2.08789	0.0854966	0.0793521
220092_s_at	ANTXR1	0.0895522	0.616323	0.29838	0.293426		0.130597	0.74529	0.461663	0.459084
201012_at	ANXA1	0.0634328	0.502306	0.338303	0.332874		0.0932836	1.93117	0.0553054	0.0515806
210143_at	ANXA10	0.13806	0.281704	0.0320912	0.0230027		0.011194
206200_s_at	ANXA11	0.0895522	0.530387	0.219034	0.211686		0.0559701	1.17038	0.760421	0.7622
208323_s_at	ANXA13	0.0820896	0.844914	0.7169	0.714313		0.0895522	0.916278	0.838422	0.84018
201590_x_at	ANXA2	0.126866	0.926617	0.839588	0.836601		0.0858209	1.83916	0.0896146	0.0847744
210876_at	ANXA2P1	0.0485075	0.528103	0.374034	0.366341		0.134328	2.55057	0.0010932	0.000687719
208816_x_at	ANXA2P2	0.119403	1.08195	0.834417	0.833754		0.0932836	3.23159	0.000172757	7.88924e-05
211241_at	ANXA2P3	0.0671642	1.04652	0.922108	0.924633		0.134328	1.2576	0.48701	0.489237
209369_at	ANXA3	0.100746	0.528022	0.280914	0.275738		0.115672	1.8221	0.0599773	0.0564224
201301_s_at	ANXA4	0.119403	1.15524	0.68696	0.682451		0.0597015	3.36963	0.00132042	0.000668028
200782_at	ANXA5	0.119403	1.25673	0.504817	0.50367		0.108209	2.02221	0.027041	0.0244135
200982_s_at	ANXA6	0.141791	1.80068	0.0505603	0.0468346		0.0895522	0.795461	0.593386	0.591311
209860_s_at	ANXA7	0.0970149	1.41347	0.31322	0.31275		0.123134	0.8683	0.723607	0.723152
203074_at	ANXA8	0.171642	0.799943	0.514817	0.512171		0.0597015	0.783167	0.679122	0.677009
211712_s_at	ANXA9	0.123134	1.79242	0.0678082	0.065081		0.0858209	0.623725	0.360048	0.355424
205639_at	AOAH	0.0708955	0.551553	0.314263	0.308446		0.130597	1.08715	0.815866	0.819403
207064_s_at	AOC2	0.0335821					0.175373	0.548967	0.112022	0.107361
204894_s_at	AOC3	0.119403	0.399059	0.0749375	0.0656657		0.0522388	1.64656	0.284972	0.281032
212348_s_at	AOF2	0.0634328	0.953978	0.92725	0.925336		0.100746	1.67153	0.133917	0.131034
205083_at	AOX1	0.149254	0.420682	0.062556	0.0546403		0.100746	1.87171	0.0818348	0.0783508
205423_at	AP1B1	0.104478	0.904563	0.801675	0.799236		0.104478	0.811848	0.625986	0.623134
203350_at	AP1G1	0.152985	1.227	0.535257	0.531914		0.0858209	0.887218	0.796981	0.800903
201613_s_at	AP1G2	0.100746	0.5625	0.264552	0.258867		0.0634328	1.01789	0.972598	0.969998
218261_at	AP1M2	0.100746	2.58361	0.00298994	0.00214761		0.0820896	0.628618	0.367908	0.362429
209635_at	AP1S1	0.0634328	1.25715	0.657513	0.655239		0.123134	0.685128	0.376676	0.373645
203300_x_at	AP1S2	0.171642	0.862889	0.655122	0.660137		0.0820896	0.695709	0.481808	0.479283
212159_x_at	AP2A2	0.115672	1.2164	0.584367	0.586583		0.0522388	1.26663	0.647243	0.649028
200612_s_at	AP2B1	0.104478	0.961002	0.926105	0.926247		0.0559701	0.596801	0.382759	0.377295
200613_at	AP2M1	0.141791	1.34706	0.365965	0.363879		0.0671642	0.815204	0.692067	0.694911
211047_x_at	AP2S1	0.11194	1.79853	0.0752584	0.0717881		0.11194	0.751561	0.504745	0.506708
203142_s_at	AP3B1	0.108209	0.313886	0.0497923	0.0382826		0.0858209	1.37853	0.422078	0.42004
205678_at	AP3B2	0.0708955	1.85714	0.101033	0.0944638		0.115672	0.674792	0.39822	0.399415
206592_s_at	AP3D1	0.141791	1.48748	0.229367	0.227435		0.0820896	1.86539	0.0688414	0.0651838
203410_at	AP3M2	0.160448	2.09752	0.0083445	0.00717922		0.0671642	2.4817	0.0164583	0.0133384
202442_at	AP3S1	0.0895522	1.11738	0.781146	0.784039		0.0820896	1.61836	0.229294	0.227121
202399_s_at	AP3S2	0.126866	1.39357	0.333475	0.333311		0.0485075	2.89004e-07	0.986739	0.0401051
220229_s_at	AP4E1	0.0820896	0.880041	0.783363	0.780887		0.0820896	0.734031	0.506381	0.506197
209837_at	AP4M1	0.0895522	1.80058	0.0861687	0.0826443		0.123134	1.74622	0.0802081	0.0756967
210277_at	AP4S1	0.100746	0.816246	0.662305	0.661037		0.0932836	1.15415	0.719557	0.722258
204859_s_at	APAF1	0.0858209	0.432212	0.155976	0.145405		0.123134	0.582476	0.206802	0.201017
206679_at	APBA1	0.0298507					0.126866	0.788722	0.529081	0.529819
209870_s_at	APBA2	0.0746269	0.585641	0.365188	0.35953		0.160448	0.916314	0.798575	0.801291
210720_s_at	APBA2BP	0.119403	2.237	0.00598617	0.00487404		0.0895522	0.812146	0.654945	0.654009
215148_s_at	APBA3	0.0858209	0.827768	0.684547	0.689349		0.134328	1.15999	0.641244	0.641542
202652_at	APBB1	0.0858209	1.10512	0.790867	0.794056		0.141791	0.785017	0.544862	0.545996
219994_at	APBB1IP	0.0410448	0.541	0.392196	0.384033		0.130597	0.982885	0.96354	0.965617
213419_at	APBB2	0.108209	0.923039	0.841086	0.839522		0.123134	1.46569	0.264796	0.262527
204650_s_at	APBB3	0.108209	0.986836	0.971929	0.968758		0.0858209	1.16943	0.714465	0.71358
203525_s_at	APC	0.108209	1.1114	0.791526	0.787827		0.108209	0.830649	0.642213	0.639321
205320_at	APC2	0.0634328	0.86146	0.772533	0.774537		0.182836	1.07803	0.813576	0.816479
206350_at	APCS	0.0671642	0.887119	0.816425	0.814443		0.141791	0.962615	0.911505	0.911352
201284_s_at	APEH	0.0783582	2.06002	0.0560444	0.0519131		0.0970149	0.837415	0.703364	0.708909
210027_s_at	APEX1	0.130597	1.76567	0.0658814	0.0623575		0.126866	0.940518	0.870602	0.868903
204408_at	APEX2	0.100746	1.02386	0.952918	0.954389		0.0895522	0.570893	0.276978	0.270396
218389_s_at	APH1A	0.130597	0.722245	0.389333	0.388221		0.126866	0.690428	0.353526	0.349192
221036_s_at	APH1B	0.123134	1.12901	0.723517	0.723467		0.0746269	1.0577	0.895693	0.889804
201687_s_at	API5	0.119403	1.23841	0.550484	0.545903		0.134328	1.29981	0.426595	0.427498
218698_at	APIP	0.123134	1.45491	0.239	0.238434		0.0746269	0.641766	0.453159	0.4488
213454_at	APITD1	0.0858209	0.833862	0.696006	0.696051		0.104478	1.1291	0.747245	0.746344
209462_at	APLP1	0.212687	1.79653	0.030726	0.0280935		0.0261194
208248_x_at	APLP2	0.130597	0.603764	0.238298	0.232484		0.0932836	1.39604	0.404496	0.398301
219466_s_at	APOA2	0.011194					0.0671642	0.845815	0.745344	0.748882
206894_at	APOA4	0.0485075	1.52523	0.365183	0.360079		0.149254	0.666527	0.309571	0.304809
205108_s_at	APOB	0.0522388	1.3522	0.559351	0.560389		0.134328	1.42235	0.285819	0.286131
220023_at	APOB48R	0.0783582	0.634437	0.377585	0.377897		0.186567	0.920681	0.795109	0.792528
207158_at	APOBEC1	0.0597015	0.772948	0.662925	0.662301		0.13806	0.557576	0.172525	0.167734
206160_at	APOBEC2	0.0746269	0.931863	0.879467	0.877515		0.100746	1.01373	0.971177	0.971664
210873_x_at	APOBEC3A	0.141791	0.958058	0.896865	0.893753		0.126866	0.571071	0.22831	0.222757
206632_s_at	APOBEC3B	0.104478	1.27494	0.519324	0.514296		0.11194	1.12878	0.74775	0.750497
209584_x_at	APOBEC3C	0.0708955	0.660635	0.48284	0.478551		0.0746269	1.30396	0.568507	0.563417
214994_at	APOBEC3F	0.0522388	1.01222	0.981211	0.983097		0.126866	0.605258	0.240619	0.238322
204205_at	APOBEC3G	0.149254	0.885839	0.734955	0.732947		0.0783582	1.07423	0.877931	0.874206
204416_x_at	APOC1	0.119403	0.962552	0.919279	0.916393		0.0895522	0.896392	0.814054	0.813198
204561_x_at	APOC2	0.0858209	1.26643	0.554185	0.554373		0.119403	0.979946	0.954906	0.9539
205820_s_at	APOC3	0.104478	0.815927	0.611603	0.610881		0.104478	0.301586	0.0425745	0.0319452
206738_at	APOC4	0.0671642	0.678625	0.511689	0.507807		0.104478	0.827551	0.658163	0.658625
201525_at	APOD	0.141791	0.480882	0.115126	0.106545		0.0298507
203381_s_at	APOE	0.115672	1.30535	0.456923	0.457186		0.0410448	1.26348	0.650748	0.647401
207262_at	APOF	0.0708955	1.17145	0.711465	0.705049		0.223881	0.88204	0.684145	0.68383
205216_s_at	APOH	0.0335821					0.0671642	0.291812	0.0868757	0.0707649
209546_s_at	APOL1	0.126866	0.722712	0.415971	0.413686		0.11194	1.4424	0.307481	0.306763
221653_x_at	APOL2	0.104478	0.330006	0.0605781	0.0485377		0.108209	0.975276	0.953405	0.952257
221087_s_at	APOL3	0.0597015	0.387034	0.186369	0.170371		0.11194	0.849422	0.702826	0.70598
220478_at	APOL5	0.123134	1.04522	0.906594	0.909595		0.0858209	0.614094	0.344321	0.339192
219716_at	APOL6	0.130597	0.691488	0.356279	0.354953		0.0895522	0.728431	0.539427	0.537048
221031_s_at	APOLD1	0.134328	0.490059	0.125231	0.118264		0.11194	0.569502	0.22572	0.220349
205682_x_at	APOM	0.11194	0.824343	0.62855	0.625576		0.100746	2.86131	0.000686818	0.000376955
214953_s_at	APP	0.104478	0.791135	0.614461	0.611944		0.13806	1.52957	0.148471	0.147658
202268_s_at	APPBP1	0.130597	1.13	0.721563	0.720262		0.0298507
202629_at	APPBP2	0.16791	1.83576	0.0339529	0.0312736		0.0597015	0.929453	0.901468	0.899609
218158_s_at	APPL	0.123134	0.779788	0.533474	0.533169		0.0970149	1.28044	0.511564	0.510691
221129_at	Apr2	0.0932836	0.45636	0.184667	0.174094		0.100746	1.16979	0.662462	0.666364
207956_x_at	APRIN	0.104478	0.465976	0.138621	0.128808		0.0858209	1.05329	0.903492	0.904589
213892_s_at	APRT	0.156716	2.14183	0.00813138	0.00690889		0.0522388	0.786208	0.683975	0.685823
218527_at	APTX	0.104478	1.92574	0.0474671	0.0442818		0.104478	0.407254	0.0816432	0.0721458
209047_at	AQP1	0.175373	0.342833	0.0212969	0.0160021		0.0261194
206672_at	AQP2	0.0746269	1.32303	0.483522	0.484721		0.13806	0.766206	0.479949	0.477966
39248_at	AQP3	0.0634328	0.729567	0.593624	0.59092		0.0335821
210906_x_at	AQP4	0.0335821					0.175373	0.875173	0.697511	0.696764
213611_at	AQP5	0.152985	0.589967	0.186429	0.183243		0.11194	1.24019	0.547575	0.548408
216219_at	AQP6	0.0671642	0.173126	0.0817799	0.0490005		0.115672	0.749873	0.501074	0.502045
206955_at	AQP7	0.0895522	0.732586	0.503514	0.506181		0.0485075	1.27525	0.60158	0.603432
206784_at	AQP8	0.130597	1.39756	0.292904	0.292945		0.0820896	0.511025	0.193534	0.185664
205568_at	AQP9	0.201493	1.5083	0.151461	0.149908		0.0261194
212584_at	AQR	0.11194	1.01405	0.970469	0.973342		0.0746269	2.94546	0.00106317	0.00059378
211110_s_at	AR	0.108209	0.816204	0.635212	0.632874		0.108209	1.25185	0.530581	0.524322
201895_at	ARAF	0.134328	1.31453	0.407126	0.40875		0.11194	0.720518	0.443692	0.440835
210090_at	ARC	0.182836	0.517648	0.0804529	0.0755104		0.0298507
201176_s_at	ARCN1	0.119403	0.228808	0.0399404	0.024778		0.0858209	1.72168	0.149677	0.146256
203025_at	ARD1A	0.130597	2.75125	0.00041856	0.000236377		0.0895522	2.68841e-07	0.983529	0.00873027
205239_at	AREG	0.123134	1.11123	0.768589	0.766016		0.0447761	0.702181	0.622608	0.619782
200065_s_at	ARF1	0.115672	0.876167	0.740614	0.737825		0.104478	0.635617	0.329453	0.328446
200011_s_at	ARF3	0.0783582	0.978268	0.962307	0.960174		0.0970149	0.820926	0.644703	0.642138
201097_s_at	ARF4	0.130597	0.577327	0.20056	0.196213		0.0932836	2.29835	0.0118307	0.00977902
201526_at	ARF5	0.171642	1.49512	0.169199	0.16755		0.0634328	0.631393	0.436251	0.433586
203312_x_at	ARF6	0.0932836	1.1915	0.68236	0.682897		0.0858209	0.623023	0.358766	0.354602
217888_s_at	ARFGAP1	0.0783582	1.29308	0.548898	0.5508		0.0858209	1.2387	0.647359	0.646016
202211_at	ARFGAP3	0.108209	0.686164	0.417692	0.414139		0.0671642	1.57506	0.25581	0.251842
202956_at	ARFGEF1	0.16791	1.58895	0.106077	0.103378		0.0783582	0.864155	0.753549	0.751196
215927_at	ARFGEF2	0.160448	0.862859	0.666818	0.663503		0.0186567
218230_at	ARFIP1	0.0895522	1.465	0.340711	0.340809		0.119403	0.957788	0.90882	0.910587
202109_at	ARFIP2	0.0858209	2.06321	0.0279303	0.0245371		0.11194	0.217839	0.0337458	0.0197392
203174_s_at	ARFRP1	0.0895522	2.39292	0.00856419	0.00689225		0.11194	1.01329	0.972042	0.969278
206177_s_at	ARG1	0.0223881					0.108209	0.934501	0.874237	0.876622
203945_at	ARG2	0.130597	0.903208	0.786858	0.78402		0.0858209	0.709923	0.50661	0.505554
202117_at	ARHGAP1	0.108209	0.236534	0.0446588	0.0288403		0.115672	1.46025	0.250413	0.247297
219431_at	ARHGAP10	0.0671642	1.15639	0.754842	0.757239		0.11194	0.933482	0.872227	0.877835
204492_at	ARHGAP11A	0.0410448	0.787721	0.739645	0.74132		0.182836	0.911417	0.770771	0.769889
207606_s_at	ARHGAP12	0.108209	0.671986	0.35288	0.349265		0.0932836	1.27238	0.522612	0.520606
218870_at	ARHGAP15	0.0783582	0.346348	0.13976	0.121846		0.0858209	1.89535	0.0745258	0.0702282
218076_s_at	ARHGAP17	0.115672	0.864587	0.699306	0.702309		0.100746	1.81924	0.0700913	0.0672001
212738_at	ARHGAP19	0.0597015	0.757852	0.592127	0.591015		0.115672	0.666648	0.383255	0.380483
206298_at	ARHGAP22	0.0597015	0.200375	0.110593	0.0760765		0.0485075	0.624546	0.512025	0.512126
221030_s_at	ARHGAP24	0.0970149	0.484605	0.160602	0.152102		0.123134	1.63845	0.120927	0.118012
38149_at	ARHGAP25	0.123134	0.506163	0.143182	0.136067		0.104478	1.67294	0.175771	0.171692
205068_s_at	ARHGAP26	0.152985	0.564728	0.152297	0.146731		0.0522388	0.579701	0.447585	0.443411
220381_at	ARHGAP28	0.0261194					0.149254	0.871277	0.700417	0.704311
203910_at	ARHGAP29	0.11194	0.711625	0.426392	0.422497		0.119403	2.18173	0.0146399	0.0123223
204425_at	ARHGAP4	0.0410448	0.811412	0.723732	0.721978		0.100746	0.47584	0.149955	0.140606
217936_at	ARHGAP5	0.0820896	0.330317	0.122874	0.104447		0.130597	1.2314	0.544003	0.545378
206167_s_at	ARHGAP6	0.0970149	0.443927	0.115495	0.105871		0.0895522	0.951272	0.907106	0.907618
37117_at	ARHGAP8	0.104478	1.99152	0.0371263	0.0334797		0.0895522	0.602731	0.326357	0.320548
211716_x_at	ARHGDIA	0.0970149	1.79511	0.0759484	0.0724477		0.0335821
201288_at	ARHGDIB	0.11194	0.901607	0.795299	0.795885		0.115672	2.42234	0.00331008	0.00245332
206888_s_at	ARHGDIG	0.0485075	0.842579	0.771821	0.769915		0.141791	0.877132	0.702122	0.699038
203055_s_at	ARHGEF1	0.11194	0.522908	0.163465	0.15649		0.104478	1.04712	0.908197	0.904519
216620_s_at	ARHGEF10	0.115672	0.186491	0.0193128	0.00880267		0.0746269	1.13889	0.761213	0.762302
221656_s_at	ARHGEF10L	0.104478	0.963869	0.926649	0.923847		0.0708955	1.68376	0.224303	0.221141
202913_at	ARHGEF11	0.115672	0.503388	0.139824	0.131698		0.108209	1.15639	0.699545	0.693645
201334_s_at	ARHGEF12	0.0858209	0.867838	0.760593	0.759722		0.104478	1.55645	0.196771	0.192136
205507_at	ARHGEF15	0.0895522	0.635986	0.380113	0.377252		0.0634328	0.584928	0.364655	0.359042
208009_s_at	ARHGEF16	0.108209	0.831588	0.644196	0.647148		0.0932836	1.34965	0.426333	0.422422
203756_at	ARHGEF17	0.123134	0.612255	0.251462	0.247157		0.0970149	1.72492	0.128772	0.122927
213039_at	ARHGEF18	0.130597	0.605966	0.209823	0.205993		0.0634328	1.73656	0.143555	0.140211
209435_s_at	ARHGEF2	0.104478	0.465098	0.137675	0.127883		0.0858209	1.45453	0.295678	0.293083
218501_at	ARHGEF3	0.0858209	1.32653	0.453099	0.450607		0.0522388	1.20056	0.694549	0.696663
211891_s_at	ARHGEF4	0.0223881					0.156716	0.827959	0.582287	0.580552
204765_at	ARHGEF5	0.108209	0.291897	0.0372091	0.0267421		0.13806	2.45315	0.00186523	0.00136402
209539_at	ARHGEF6	0.108209	0.962614	0.919397	0.91644		0.0783582	1.4794	0.327012	0.326142
202548_s_at	ARHGEF7	0.126866	0.389584	0.0674993	0.0582873		0.134328	1.03892	0.915128	0.915711
203264_s_at	ARHGEF9	0.100746	1.20911	0.635004	0.636002		0.13806	0.994274	0.98721	0.986399
218917_s_at	ARID1A	0.0634328	0.402758	0.205336	0.189706		0.115672	1.34277	0.371549	0.371753
205865_at	ARID3A	0.0634328	1.36807	0.463974	0.456306		0.156716	1.26505	0.477257	0.478448
218964_at	ARID3B	0.11194	0.491179	0.168332	0.1608		0.0820896	0.541894	0.190341	0.187662
205062_x_at	ARID4A	0.0932836	0.743207	0.52304	0.52329		0.126866	1.18716	0.632262	0.632473
221230_s_at	ARID4B	0.115672	0.425432	0.0973926	0.0878463		0.100746	0.629538	0.32016	0.320902
213138_at	ARID5A	0.0597015	0.412098	0.216834	0.201374		0.134328	1.39489	0.333111	0.328387
212614_at	ARID5B	0.0932836	0.700566	0.490144	0.488554		0.130597	2.61901	0.000817128	0.000529766
201880_at	ARIH1	0.108209	0.479967	0.154512	0.145146		0.141791	1.65584	0.0928008	0.0896937
201229_s_at	ARIH2	0.0708955	1.75467	0.159499	0.154541		0.104478	0.819871	0.642591	0.641602
201659_s_at	ARL1	0.100746	1.06054	0.88307	0.885895		0.0858209	0.556549	0.255971	0.24873
220468_at	ARL14	0.0708955	1.50118	0.38505	0.383487		0.0410448	0.278795	0.205017	0.176769
219842_at	ARL15	0.0410448	0.26029	0.181903	0.152388		0.123134	2.05497	0.0138484	0.0120613
210718_s_at	ARL17P1	0.0895522	0.965815	0.935219	0.935566		0.0970149	1.48465	0.294242	0.29192
202564_x_at	ARL2	0.0970149	0.740532	0.518317	0.516251		0.100746	0.848857	0.701641	0.702168
202092_s_at	ARL2BP	0.108209	1.27237	0.501003	0.501219		0.0783582	1.37789	0.454366	0.455148
202641_at	ARL3	0.156716	1.0246	0.941209	0.940832		0.0895522	0.939152	0.883346	0.884525
205020_s_at	ARL4A	0.134328	0.875529	0.739319	0.73811		0.104478	1.02487	0.947983	0.949793
202207_at	ARL4C	0.0261194					0.0559701	1.46934	0.368779	0.368069
203586_s_at	ARL4D	0.0932836	0.959416	0.929091	0.931224		0.0671642	0.769362	0.611256	0.608885
218150_at	ARL5A	0.123134	1.1594	0.679665	0.682449		0.100746	0.715813	0.434412	0.43046
211935_at	ARL6IP1	0.156716	1.69787	0.064323	0.0616875		0.11194	0.314291	0.0501528	0.0385649
217579_x_at	ARL6IP2	0.0746269	0.77326	0.618266	0.615911		0.0783582	1.05492	0.894029	0.896134
218216_x_at	ARL6IP4	0.123134	1.01074	0.976242	0.976078		0.0746269	0.938415	0.90205	0.906383
200761_s_at	ARL6IP5	0.0671642	0.212888	0.12467	0.0904522		0.145522	2.61313	0.000704817	0.000477933
217852_s_at	ARL8B	0.134328	1.06043	0.869816	0.871685		0.0820896	1.24027	0.614943	0.612284
218185_s_at	ARMC1	0.152985	1.14066	0.679253	0.677722		0.0820896	1.19904	0.671639	0.664877
221077_at	ARMC4	0.0373134					0.156716	0.682842	0.288262	0.288891
221758_at	ARMC6	0.0895522	2.1821	0.0230732	0.0200776		0.100746	0.267311	0.0660743	0.0489431
219096_at	ARMC7	0.0970149	1.06051	0.883107	0.881037		0.11194	0.245931	0.0507243	0.0342379
203486_s_at	ARMC8	0.0970149	1.13443	0.752077	0.754644		0.0932836	0.980924	0.9641	0.961688
219637_at	ARMC9	0.115672	0.590402	0.218983	0.214534		0.100746	1.37272	0.427707	0.426789
218694_at	ARMCX1	0.0634328	0.347874	0.141511	0.123799		0.11194	1.63146	0.15389	0.15099
203404_at	ARMCX2	0.0485075	0.492782	0.324576	0.315127		0.160448	0.989987	0.977597	0.978219
217858_s_at	ARMCX3	0.11194	1.04205	0.923972	0.927046		0.108209	1.79425	0.0664658	0.0632396
219335_at	ARMCX5	0.100746	0.44308	0.169146	0.161494		0.108209	2.79212	0.000640972	0.000373733
214749_s_at	ARMCX6	0.115672	0.370679	0.0929403	0.0803379		0.100746	1.30242	0.482835	0.48272
202655_at	ARMET	0.108209	1.23606	0.554836	0.556502		0.0746269	0.368211	0.164475	0.148529
218221_at	ARNT	0.119403	0.523557	0.164016	0.156747		0.0708955	1.91138	0.0858469	0.0804368
202986_at	ARNT2	0.130597	0.268693	0.0260938	0.017069		0.0932836	1.54789	0.246595	0.2449
209824_s_at	ARNTL	0.0783582	0.422078	0.144537	0.132625		0.100746	0.804992	0.640904	0.640697
220658_s_at	ARNTL2	0.0447761	0.705524	0.627151	0.625891		0.212687	0.998923	0.997136	0.99493
200950_at	ARPC1A	0.115672	1.349	0.405064	0.404205		0.11194	0.880646	0.750268	0.748548
201954_at	ARPC1B	0.0783582	1.45454	0.348005	0.347051		0.119403	1.28471	0.484954	0.487147
208679_s_at	ARPC2	0.0895522	2.31602	0.0143503	0.0119251		0.0783582	1.60478	0.236735	0.23428
208736_at	ARPC3	0.0932836	2.54488	0.00990481	0.00746123		0.0932836	0.621898	0.357305	0.355161
217817_at	ARPC4	0.0783582	1.38526	0.414544	0.412419		0.104478	0.565445	0.269012	0.264189
211963_s_at	ARPC5	0.100746	1.77857	0.0935292	0.0895673		0.0597015	0.778495	0.627518	0.625186
220966_x_at	ARPC5L	0.134328	1.52517	0.184929	0.182754		0.0970149	0.68912	0.42312	0.425302
221483_s_at	ARPP-19	0.119403	1.6503	0.129218	0.125564		0.0783582	1.29598	0.579422	0.582152
220359_s_at	ARPP-21	0.115672	1.48313	0.232229	0.22996		0.0783582	0.753344	0.582773	0.584514
207136_at	ARR3	0.0335821					0.141791	1.20891	0.564711	0.563397
218832_x_at	ARRB1	0.0820896	2.27782	0.0163474	0.0135177		0.141791	1.07364	0.829282	0.832688
203388_at	ARRB2	0.0820896	0.753099	0.542147	0.5462		0.108209	1.16588	0.684583	0.688019
222047_s_at	ARS2	0.0746269	1.20215	0.666937	0.668909		0.0858209	0.843108	0.713525	0.716539
204443_at	ARSA	0.0746269	0.57827	0.35404	0.347444		0.119403	1.04634	0.899316	0.902568
206129_s_at	ARSB	0.0970149	0.883659	0.772532	0.773325		0.123134	1.11562	0.771687	0.773401
206831_s_at	ARSD	0.0634328	2.78154e-07	0.984774	0.0165177		0.108209	1.45165	0.298296	0.297838
205894_at	ARSE	0.0895522	0.37051	0.0929053	0.0806636		0.152985	0.764664	0.476448	0.474163
214490_at	ARSF	0.0820896	0.372261	0.169043	0.152705		0.0932836	0.457149	0.185069	0.176136
219973_at	ARSJ	0.115672	0.829121	0.619166	0.616416		0.134328	0.376736	0.0582722	0.0492462
207919_at	ART1	0.0447761	0.769683	0.715622	0.718956		0.130597	0.793725	0.520506	0.520609
210147_at	ART3	0.0410448	0.82837	0.793466	0.794621		0.175373	0.725328	0.331856	0.330163
219633_at	ART4	0.0746269	1.38049	0.420169	0.420866		0.126866	0.382926	0.0629406	0.0542056
207675_x_at	ARTN	0.0820896	1.74725	0.103468	0.100141		0.119403	0.600406	0.2331	0.227134
209788_s_at	ARTS-1	0.0970149	1.15057	0.726291	0.729544		0.0783582	1.78817	0.104576	0.0992143
217516_x_at	ARVCF	0.0746269	1.00901	0.983263	0.977697		0.156716	0.441747	0.0787766	0.0707717
213702_x_at	ASAH1	0.115672	0.740885	0.520013	0.522353		0.0559701	3.37384	0.00125645	0.000611113
214765_s_at	ASAHL	0.141791	0.92415	0.825579	0.828586		0.0895522	2.163	0.0243299	0.020518
212818_s_at	ASB1	0.134328	0.731824	0.465846	0.465032		0.104478	1.03108	0.943037	0.944152
218862_at	ASB13	0.100746	0.669274	0.436447	0.433414		0.0932836	0.644653	0.394366	0.39145
217228_s_at	ASB4	0.011194					0.104478	0.828451	0.637739	0.636307
221657_s_at	ASB6	0.0970149	0.631789	0.373228	0.368721		0.149254	1.30749	0.41807	0.41839
219996_at	ASB7	0.0522388	0.715073	0.570693	0.571837		0.126866	1.30573	0.418148	0.415531
218841_at	ASB8	0.11194	0.835623	0.674719	0.673423		0.119403	0.505682	0.185985	0.176879
205673_s_at	ASB9	0.130597	0.833121	0.628932	0.630007		0.11194	1.00097	0.99795	0.999358
219336_s_at	ASCC1	0.0932836	1.31143	0.471653	0.472764		0.119403	0.980129	0.957526	0.958066
215684_s_at	ASCC2	0.152985	0.739928	0.424505	0.425925		0.11194	0.463791	0.136171	0.127065
212815_at	ASCC3	0.115672	0.775712	0.552594	0.550695		0.0970149	1.39625	0.351765	0.349464
200058_s_at	ASCC3L1	0.123134	0.922867	0.840902	0.841303		0.0858209	2.05333	0.0448211	0.0401544
201855_s_at	ASCIZ	0.145522	1.32941	0.388439	0.385493		0.0671642	1.64626	0.185952	0.18303
213768_s_at	ASCL1	0.119403	1.41525	0.276107	0.274633		0.0485075	0.357144	0.152807	0.137982
207607_at	ASCL2	0.126866	1.12247	0.746929	0.745417		0.0298507
221161_at	ASCL3	0.0223881					0.141791	1.09297	0.804684	0.802445
203428_s_at	ASF1A	0.0895522	0.993895	0.989492	0.988704		0.104478	1.13769	0.732054	0.73235
218115_at	ASF1B	0.0895522	3.22516	0.000499714	0.00024729		0.108209	0.725893	0.453799	0.449969
206743_s_at	ASGR1	0.0671642	0.629491	0.433438	0.428364		0.0671642	1.08971	0.853555	0.854521
206130_s_at	ASGR2	0.164179	0.641001	0.237564	0.234201		0.0447761	2.44896	0.0558864	0.0486859
218554_s_at	ASH1L	0.0746269	1.70813	0.18119	0.175731		0.104478	0.561605	0.21564	0.212489
209517_s_at	ASH2L	0.160448	2.12275	0.00731446	0.00609946		0.13806	1.61388	0.111492	0.10995
214498_at	ASIP	0.11194	1.76716	0.0662379	0.0643638		0.0708955	2.39103	0.0212788	0.0179611
204608_at	ASL	0.0932836	0.973432	0.953913	0.953297		0.0559701	1.79446	0.209739	0.202877
206779_s_at	ASMT	0.0970149	1.8069	0.0987802	0.0935207		0.0186567
36553_at	ASMTL	0.123134	1.36025	0.39074	0.390728		0.11194	1.03351	0.930293	0.929938
202024_at	ASNA1	0.104478	1.37257	0.355776	0.35654		0.104478	0.53986	0.231866	0.223786
205047_s_at	ASNS	0.115672	2.08914	0.0211247	0.0186569		0.0671642	0.434145	0.245194	0.231806
217987_at	ASNSD1	0.0820896	1.4768	0.301114	0.29841		0.115672	1.28412	0.484913	0.485076
206030_at	ASPA	0.0597015	0.388312	0.18772	0.172737		0.182836	1.19556	0.551555	0.552345
210896_s_at	ASPH	0.0895522	0.611753	0.340519	0.335349		0.0970149	2.84719	0.00109281	0.000644487
214993_at	ASPHD1	0.171642	1.15195	0.65722	0.658774		0.0298507
219918_s_at	ASPM	0.0783582	2.14422	0.0440605	0.0390571		0.145522	0.703891	0.350972	0.350162
219087_at	ASPN	0.0858209	0.279535	0.0759122	0.0585098		0.0634328	0.237152	0.153195	0.120385
218908_at	ASPSCR1	0.119403	1.25002	0.533288	0.534325		0.145522	0.505044	0.141849	0.135482
218857_s_at	ASRGL1	0.126866	0.901569	0.772772	0.771348		0.0932836	0.969919	0.943126	0.946236
207076_s_at	ASS1	0.104478	1.03921	0.923258	0.925939		0.0634328	1.77862	0.149899	0.145853
221135_s_at	ASTE1	0.0634328	0.560219	0.327196	0.322682		0.123134	1.8118	0.0542589	0.0513136
213197_at	ASTN1	0.0485075	2.87736e-07	0.986382	0.0346173		0.130597	0.886821	0.737628	0.735932
215407_s_at	ASTN2	0.0895522	1.02835	0.947886	0.950376		0.0895522	0.769587	0.573797	0.575786
212237_at	ASXL1	0.0746269	1.30121	0.509873	0.511316		0.0708955	2.34162	0.024104	0.0202419
218659_at	ASXL2	0.0485075	0.262854	0.184844	0.153929		0.108209	1.55289	0.182567	0.181363
218782_s_at	ATAD2	0.123134	2.01925	0.0163911	0.0142078		0.0858209	0.260779	0.0614789	0.0447076
213387_at	ATAD2B	0.104478	1.26422	0.53387	0.531214		0.0895522	1.49189	0.264226	0.260582
219068_x_at	ATAD3A	0.0932836	1.61487	0.181071	0.175794		0.13806	0.788121	0.527198	0.530635
219127_at	ATAD4	0.126866	1.00729	0.984616	0.981769		0.130597	0.524609	0.165102	0.157457
208033_s_at	ATBF1	0.123134	1.48265	0.251214	0.248561		0.134328	0.890928	0.747027	0.743955
222103_at	ATF1	0.0858209	0.639257	0.386057	0.381736		0.0970149	1.81896	0.095862	0.0925253
212984_at	ATF2	0.149254	1.49676	0.206951	0.205157		0.0671642	1.25047	0.630887	0.632626
202672_s_at	ATF3	0.145522	0.469539	0.0772763	0.0707382		0.0820896	1.38351	0.388658	0.387617
200779_at	ATF4	0.11194	1.13506	0.723467	0.72381		0.130597	0.915111	0.8148	0.81959
204998_s_at	ATF5	0.0858209	1.13059	0.758493	0.761133		0.0932836	0.7971	0.625534	0.622805
217550_at	ATF6	0.100746	0.689383	0.423781	0.419881		0.0932836	1.2094	0.634141	0.631859
206684_s_at	ATF7	0.0597015	0.980697	0.969869	0.972276		0.134328	1.15932	0.642436	0.64475
218987_at	ATF7IP	0.11194	1.01171	0.978288	0.976227		0.0820896	1.01747	0.970314	0.960071
219870_at	ATF7IP2	0.0522388	0.422839	0.230635	0.216121		0.130597	0.757396	0.486305	0.484971
207774_at	ATG10	0.0708955	1.24202	0.641086	0.642749		0.16791	0.995623	0.988701	0.988502
213026_at	ATG12	0.130597	1.1584	0.655448	0.655364		0.0820896	0.935117	0.875749	0.873399
220521_s_at	ATG16L1	0.108209	0.567875	0.224437	0.22085		0.0708955	1.24371	0.610518	0.610532
221492_s_at	ATG3	0.126866	0.810305	0.577786	0.578945		0.123134	1.3863	0.321936	0.322542
213115_at	ATG4A	0.0970149	1.14914	0.727935	0.726415		0.0820896	1.14339	0.754111	0.752352
204903_x_at	ATG4B	0.156716	1.35462	0.325374	0.322493		0.11194	0.641203	0.338995	0.338426
202511_s_at	ATG5	0.0932836	1.96628	0.0491565	0.045357		0.115672	1.75014	0.0899566	0.087098
218673_s_at	ATG7	0.0932836	1.92289	0.0473519	0.0441056		0.0932836	1.90043	0.061166	0.0572189
202492_at	ATG9A	0.0820896	1.10733	0.798659	0.801573		0.123134	1.17503	0.669404	0.666778
219359_at	ATHL1	0.134328	0.34686	0.0400086	0.031864		0.0149254
208758_at	ATIC	0.0932836	1.36586	0.407822	0.407184		0.0932836	0.636341	0.330848	0.329386
212672_at	ATM	0.100746	0.217929	0.0338257	0.0197742		0.0708955	2.6312	0.00487083	0.00339263
40489_at	ATN1	0.0820896	0.145992	0.0561528	0.0266834		0.119403	0.665663	0.341304	0.337944
221336_at	ATOH1	0.0858209	1.92524	0.0675862	0.0635616		0.0559701	0.217709	0.130245	0.0973091
203454_s_at	ATOX1	0.13806	2.22119	0.00642122	0.00518245		0.100746	0.730959	0.463834	0.463414
214255_at	ATP10A	0.123134	0.553265	0.203508	0.197291		0.13806	2.62001	0.00103346	0.000651372
214070_s_at	ATP10B	0.0820896	1.03823	0.930112	0.929861		0.130597	1.94139	0.0276663	0.0250886
213238_at	ATP10D	0.0895522	0.366625	0.0903731	0.0792565		0.0783582	0.996541	0.993542	0.992416
213582_at	ATP11A	0.0522388	0.775688	0.667174	0.664787		0.156716	1.03643	0.920904	0.924641
212536_at	ATP11B	0.0783582	0.412304	0.217236	0.202677		0.119403	0.891299	0.773319	0.770865
207367_at	ATP12A	0.0447761	1.16262	0.798789	0.794605		0.0932836	1.43929	0.287935	0.2875
218052_s_at	ATP13A1	0.119403	1.25288	0.529025	0.527322		0.0746269	1.32148	0.484987	0.482356
218608_at	ATP13A2	0.11194	0.809269	0.596188	0.593196		0.0932836	0.976578	0.952675	0.95339
212297_at	ATP13A3	0.0970149	0.828214	0.659605	0.656878		0.0932836	0.385167	0.1063	0.0940045
220948_s_at	ATP1A1	0.104478	1.02421	0.95539	0.952226		0.108209	1.70648	0.105303	0.10138
203296_s_at	ATP1A2	0.11194	0.407735	0.0821365	0.0730946		0.123134	1.17055	0.659983	0.657835
214432_at	ATP1A3	0.0298507					0.119403	0.667692	0.344852	0.342591
201242_s_at	ATP1B1	0.0895522	0.763151	0.600636	0.598442		0.11194	1.13314	0.739907	0.734877
204311_at	ATP1B2	0.0149254					0.123134	0.756432	0.484738	0.485431
208836_at	ATP1B3	0.11194	1.21508	0.60504	0.602267		0.115672	0.332493	0.0329103	0.0252703
220556_at	ATP1B4	0.0447761	1.50826	0.427374	0.426956		0.152985	0.533256	0.115458	0.110586
205444_at	ATP2A1	0.0485075	1.00717	0.990365	0.992203		0.100746	0.907956	0.809064	0.809913
209186_at	ATP2A2	0.100746	1.4902	0.265622	0.264579		0.104478	0.394741	0.115748	0.104131
213036_x_at	ATP2A3	0.0820896	2.14131	0.0341679	0.0301147		0.134328	0.809272	0.574099	0.573431
209281_s_at	ATP2B1	0.126866	0.775057	0.551626	0.55192		0.0932836	0.862892	0.730919	0.732566
204685_s_at	ATP2B2	0.123134	0.969788	0.931743	0.9286		0.0708955	1.4996	0.344359	0.342362
215911_x_at	ATP2B3	0.0708955	1.30849	0.563869	0.56343		0.0597015	0.336016	0.12903	0.111344
212135_s_at	ATP2B4	0.100746	0.891008	0.787923	0.787253		0.0708955	0.586305	0.366466	0.360372
212255_s_at	ATP2C1	0.0932836	0.7432	0.523312	0.521192		0.134328	0.685569	0.34438	0.344279
206043_s_at	ATP2C2	0.123134	1.3911	0.335347	0.328453		0.11194	1.01686	0.966658	0.964351
207139_at	ATP4A	0.0746269	0.302183	0.0957106	0.0786755		0.0559701	0.973652	0.958777	0.9584
207546_at	ATP4B	0.0447761	0.457763	0.438388	0.431614		0.108209	0.376717	0.0983971	0.0864095
213738_s_at	ATP5A1	0.130597	0.76594	0.533808	0.532678		0.13806	0.713452	0.43002	0.430981
201322_at	ATP5B	0.0820896	2.73211	0.00233636	0.00153722		0.0970149	0.569058	0.275171	0.269615
213366_x_at	ATP5C1	0.115672	1.89991	0.0442451	0.04114		0.0895522	0.256837	0.058305	0.0410206
213041_s_at	ATP5D	0.0895522	1.10913	0.808836	0.811568		0.0746269	0.941605	0.888406	0.889551
217801_at	ATP5E	0.108209	2.14777	0.0166649	0.0143804		0.108209	0.201145	0.0254958	0.0131047
211755_s_at	ATP5F1	0.0932836	1.77424	0.129416	0.123105		0.123134	0.591251	0.219359	0.213724
208972_s_at	ATP5G1	0.141791	1.11993	0.741024	0.743205		0.0895522	0.809319	0.649233	0.647015
208764_s_at	ATP5G2	0.115672	1.31062	0.449912	0.446821		0.0858209	0.525002	0.211741	0.203831
207508_at	ATP5G3	0.0858209	1.65717	0.159862	0.15731		0.11194	0.969795	0.93887	0.941276
210149_s_at	ATP5H	0.11194	1.91365	0.0354533	0.0326287		0.0858209	0.621354	0.421905	0.421385
209492_x_at	ATP5I	0.0820896	1.96485	0.0733054	0.0679853		0.126866	0.386079	0.0648879	0.0558738
202325_s_at	ATP5J	0.0895522	1.84883	0.104172	0.0999654		0.0820896	1.77249	0.154427	0.149024
202961_s_at	ATP5J2	0.0895522	1.236	0.575212	0.578608		0.0895522	1.13342	0.753819	0.754979
210453_x_at	ATP5L	0.0895522	1.07299	0.869199	0.870406		0.0746269	1.81789	0.112733	0.108544
200818_at	ATP5O	0.11194	1.25237	0.531545	0.534997		0.0970149	1.44676	0.30249	0.301058
206992_s_at	ATP5S	0.13806	1.325	0.393262	0.389169		0.0820896	2.85012	0.00101979	0.000607233
207809_s_at	ATP6AP1	0.16791	1.78769	0.0427784	0.0404747		0.0746269	0.838123	0.704041	0.704961
201443_s_at	ATP6AP2	0.126866	1.0844	0.813204	0.815647		0.104478	1.31037	0.47323	0.467685
212383_at	ATP6V0A1	0.0895522	2.23558	0.0146718	0.0123831		0.0634328	1.54138	0.31205	0.30887
205704_s_at	ATP6V0A2	0.130597	0.592424	0.220956	0.218133		0.11194	1.14185	0.711004	0.713826
220197_at	ATP6V0A4	0.100746	0.649473	0.402682	0.405554		0.100746	0.361053	0.084679	0.072052
200078_s_at	ATP6V0B	0.134328	2.27245	0.0051453	0.00409178		0.0932836	0.273679	0.071071	0.0533555
36994_at	ATP6V0C	0.134328	2.14116	0.00779646	0.00651734		0.0970149	1.06225	0.879816	0.877432
212041_at	ATP6V0D1	0.16791	1.21643	0.526119	0.528146		0.0970149	1.09751	0.805365	0.807739
201172_x_at	ATP6V0E1	0.0708955	2.12035	0.061053	0.0553436		0.0895522	0.709074	0.459572	0.456881
213587_s_at	ATP6V0E2	0.115672	1.00306	0.9939	0.99534		0.0634328	1.76637	0.112693	0.109354
201972_at	ATP6V1A	0.0895522	1.86265	0.0997362	0.0942932		0.104478	0.641873	0.340212	0.336864
205473_at	ATP6V1B1	0.0746269	1.33989	0.438618	0.438229		0.145522	0.922455	0.821858	0.818951
201089_at	ATP6V1B2	0.119403	0.929588	0.846385	0.844946		0.0820896	1.51126	0.301524	0.299195
202874_s_at	ATP6V1C1	0.149254	1.80862	0.0487088	0.0459194		0.0597015	0.400312	0.202276	0.187888
208898_at	ATP6V1D	0.115672	0.678673	0.404898	0.403157		0.0970149	0.79653	0.594976	0.592382
208678_at	ATP6V1E1	0.11194	2.58585	0.0050635	0.0040057		0.141791	0.8469	0.642603	0.641918
201527_at	ATP6V1F	0.0932836	2.26672	0.0130129	0.010746		0.0634328	0.617028	0.413731	0.411603
208737_at	ATP6V1G1	0.100746	2.182	0.0142967	0.0121297		0.0671642	0.912472	0.859036	0.856976
214762_at	ATP6V1G2	0.0970149	1.11623	0.759146	0.75804		0.130597	0.638804	0.295093	0.29242
221504_s_at	ATP6V1H	0.149254	2.45009	0.00146999	0.00104978		0.0597015	1.29653	0.615982	0.616275
205197_s_at	ATP7A	0.126866	1.30834	0.415076	0.416725		0.0746269	0.176187	0.08484	0.0516969
204624_at	ATP7B	0.13806	0.20243	0.00697721	0.0030003		0.0820896	0.645825	0.396474	0.391563
210192_at	ATP8A1	0.0261194					0.156716	0.75595	0.485221	0.485011
216702_x_at	ATP8A2	0.0783582	0.542062	0.235371	0.227978		0.16791	0.71336	0.370183	0.368818
214594_x_at	ATP8B1	0.160448	0.649228	0.251516	0.248019		0.0373134
216873_s_at	ATP8B2	0.115672	0.527736	0.17045	0.164984		0.115672	0.922909	0.831462	0.829969
215319_at	ATP8B3	0.0373134					0.0783582	0.709603	0.505894	0.503662
220416_at	ATP8B4	0.0858209	0.402281	0.123153	0.111761		0.130597	1.62952	0.126508	0.124098
212062_at	ATP9A	0.141791	2.03954	0.0186917	0.0170285		0.0820896	0.703871	0.495891	0.497311
214934_at	ATP9B	0.108209	0.709157	0.42246	0.41942		0.104478	0.896521	0.784341	0.783
213057_at	ATPAF2	0.0820896	1.1385	0.745416	0.746853		0.11194	0.715665	0.471896	0.468531
218799_at	ATPBD1B	0.115672	0.942689	0.882448	0.879719		0.108209	1.47359	0.33549	0.3304
218461_at	ATPBD1C	0.0820896	0.8361	0.72843	0.730164		0.0932836	0.636626	0.331249	0.325773
218671_s_at	ATPIF1	0.0858209	1.03609	0.933984	0.935372		0.0932836	0.921667	0.848751	0.848816
209903_s_at	ATR	0.100746	0.666994	0.383622	0.38118		0.126866	1.32837	0.372372	0.371219
212517_at	ATRN	0.130597	1.0543	0.87755	0.878744		0.11194	1.59402	0.173905	0.169284
213744_at	ATRNL1	0.13806	0.824061	0.607311	0.607915		0.13806	0.43283	0.104358	0.0944901
208861_s_at	ATRX	0.0970149	0.523161	0.20883	0.20193		0.123134	1.75488	0.077446	0.0734995
203232_s_at	ATXN1	0.0970149	0.649942	0.354116	0.349959		0.0895522	1.49607	0.261256	0.26039
208833_s_at	ATXN10	0.0970149	1.69689	0.16092	0.156947		0.0858209	0.541657	0.23459	0.226802
202622_s_at	ATXN2	0.0895522	1.98687	0.0563673	0.052488		0.0858209	1.15236	0.722633	0.724033
201806_s_at	ATXN2L	0.0597015	0.767095	0.653572	0.651123		0.115672	1.73825	0.0940417	0.0912592
205416_s_at	ATXN3	0.104478	0.977667	0.957892	0.958063		0.119403	0.670035	0.349106	0.346816
216539_at	ATXN3L	0.0223881					0.149254	1.05607	0.873583	0.872583
204516_at	ATXN7	0.0932836	0.563134	0.265335	0.257776		0.0932836	3.00054	0.000596198	0.000304427
216144_at	ATXN7L1	0.0410448	0.362702	0.314188	0.294018		0.123134	0.997599	0.994652	0.991667
216404_at	ATXN8OS	0.011194					0.126866	0.933846	0.86426	0.866562
205052_at	AUH	0.100746	0.8268	0.682983	0.686097		0.0970149	1.50145	0.235949	0.233526
220525_s_at	AUP1	0.115672	1.88416	0.0468508	0.0437799		0.0746269	1.05204	0.913187	0.909816
204092_s_at	AURKA	0.126866	2.19983	0.0111181	0.0093474		0.0746269	0.151418	0.061009	0.0307229
209464_at	AURKB	0.0708955	2.55037	0.0199238	0.015498		0.149254	0.578476	0.170622	0.164808
211107_s_at	AURKC	0.0522388	1.07027	0.895244	0.897482		0.123134	0.422202	0.0944539	0.0842863
212599_at	AUTS2	0.0634328	0.185059	0.09409	0.0603139		0.126866	1.57034	0.156169	0.150012
219366_at	AVEN	0.134328	1.42424	0.28336	0.279463		0.0858209	0.65706	0.415333	0.412963
205539_at	AVIL	0.108209	1.61229	0.134272	0.131294		0.108209	0.616755	0.298464	0.296683
207848_at	AVP	0.19403	1.44064	0.213292	0.212521		0.0597015	0.168955	0.0776802	0.0454318
218631_at	AVPI1	0.115672	0.56378	0.217752	0.213499		0.0820896	0.371324	0.167761	0.151728
206251_s_at	AVPR1A	0.0410448	0.216814	0.129707	0.09712		0.182836	0.816831	0.525303	0.522784
208260_at	AVPR1B	0.145522	0.40782	0.0536109	0.0457284		0.0298507
208111_at	AVPR2	0.134328	1.12205	0.737116	0.734755		0.0858209	0.542129	0.235158	0.231807
212849_at	AXIN1	0.0932836	0.850123	0.704304	0.705279		0.126866	1.06298	0.871412	0.869614
202686_s_at	AXL	0.115672	0.381433	0.0616678	0.052697		0.0671642	1.29843	0.574672	0.574338
201818_at	AYTL2	0.149254	1.76027	0.0483484	0.0450413		0.0708955	0.608924	0.401347	0.396017
209309_at	AZGP1	0.0671642	0.679806	0.514577	0.515642		0.130597	2.24209	0.00482294	0.00381295
214742_at	AZI1	0.0522388	0.538998	0.389463	0.384301		0.0932836	1.10864	0.809433	0.807757
218043_s_at	AZI2	0.123134	1.28965	0.440212	0.441721		0.0970149	1.79941	0.0746837	0.0710832
212461_at	AZIN1	0.160448	1.4663	0.202243	0.198693		0.0522388	0.967725	0.955806	0.959632
214575_s_at	AZU1	0.0708955	0.694688	0.480236	0.476973		0.0820896	0.684463	0.462233	0.460145
216231_s_at	B2M	0.11194	0.727977	0.458721	0.456984		0.11194	0.71425	0.469283	0.466796
211812_s_at	B3GALNT1	0.108209	1.32842	0.428274	0.428465		0.119403	0.808803	0.594972	0.591913
220829_s_at	B3GALT1	0.115672	0.927689	0.861556	0.861549		0.0335821
217452_s_at	B3GALT2	0.00373134					0.13806	0.39146	0.0689559	0.0591822
210205_at	B3GALT4	0.119403	0.833825	0.612357	0.612535		0.134328	1.32882	0.406601	0.406455
206947_at	B3GALT5	0.0410448	1.05009	0.934096	0.93055		0.104478	0.837119	0.702386	0.706734
219521_at	B3GAT1	0.175373	0.969513	0.922547	0.919622		0.0559701	0.540843	0.392423	0.385034
203452_at	B3GAT3	0.0746269	1.5794	0.252328	0.249808		0.130597	0.592978	0.22172	0.217453
203188_at	B3GNT1	0.130597	1.86135	0.0447577	0.0417747		0.0559701	1.04616	0.930273	0.927179
219326_s_at	B3GNT2	0.0895522	1.10255	0.819926	0.818012		0.11194	1.62309	0.157797	0.155292
204856_at	B3GNT3	0.0261194					0.134328	0.621456	0.266118	0.262088
221240_s_at	B3GNT4	0.0783582	1.95499	0.0612975	0.0572164		0.119403	0.466107	0.138707	0.130549
215055_at	B3GNTL1	0.0708955	0.601278	0.389104	0.382831		0.164179	1.54127	0.130427	0.128571
206435_at	B4GALNT1	0.0410448	1.13168	0.834319	0.829055		0.149254	0.646417	0.274368	0.272631
201883_s_at	B4GALT1	0.13806	0.560528	0.175925	0.169086		0.0858209	0.883838	0.772834	0.774762
209413_at	B4GALT2	0.108209	1.35263	0.35994	0.361176		0.0895522	1.02464	0.954607	0.947611
210243_s_at	B4GALT3	0.141791	0.463324	0.0979393	0.0895366		0.0820896	0.773271	0.580341	0.58254
212876_at	B4GALT4	0.0708955	1.01292	0.977987	0.97462		0.104478	0.859645	0.704771	0.704941
221484_at	B4GALT5	0.11194	1.93816	0.0380227	0.0349944		0.0820896	0.952979	0.91747	0.919523
206233_at	B4GALT6	0.0447761	0.642336	0.455203	0.454463		0.186567	1.12658	0.69122	0.694116
53076_at	B4GALT7	0.100746	1.1043	0.803777	0.803353		0.0708955	0.656056	0.475641	0.475144
218899_s_at	BAALC	0.0895522	1.18964	0.684875	0.683931		0.179104	0.910184	0.775208	0.772682
206913_at	BAAT	0.145522	0.98683	0.968007	0.967778		0.0634328	0.443946	0.258234	0.245171
217904_s_at	BACE1	0.108209	0.881881	0.752968	0.754883		0.0970149	1.0756	0.864767	0.864621
217867_x_at	BACE2	0.0895522	1.86664	0.0825122	0.0782523		0.0634328	1.79104	0.145905	0.142186
204194_at	BACH1	0.11194	0.872053	0.749041	0.746648		0.0858209	1.40449	0.368604	0.369536
221234_s_at	BACH2	0.0970149	1.01933	0.961751	0.964539		0.108209	1.43876	0.288482	0.287055
209364_at	BAD	0.11194	0.838669	0.659952	0.657657		0.130597	0.788631	0.552322	0.552163
211475_s_at	BAG1	0.164179	1.46125	0.206728	0.205197		0.0746269	1.74256	0.140392	0.135816
209406_at	BAG2	0.13806	1.00129	0.99712	0.994295		0.119403	1.54525	0.187375	0.183536
217911_s_at	BAG3	0.152985	1.34773	0.367767	0.369761		0.11194	0.857151	0.69962	0.698096
219624_at	BAG4	0.0970149	1.39618	0.351271	0.349252		0.0858209	1.7223	0.149404	0.141319
202985_s_at	BAG5	0.13806	0.634048	0.286866	0.285441		0.119403	1.21504	0.569931	0.572514
207712_at	BAGE	0.0373134					0.175373	0.852996	0.629435	0.635143
219218_at	BAHCC1	0.0447761	0.632509	0.52364	0.519191		0.149254	1.36629	0.327971	0.329374
203051_at	BAHD1	0.0783582	1.24074	0.614031	0.615604		0.0783582	1.66686	0.174884	0.171542
206083_at	BAI1	0.0820896	0.573507	0.282749	0.279154		0.16791	1.26003	0.453838	0.452702
204966_at	BAI2	0.115672	0.843152	0.669145	0.669602		0.0708955	1.19802	0.673418	0.67602
205638_at	BAI3	0.0335821					0.171642	1.63276	0.0866792	0.0835769
209502_s_at	BAIAP2	0.134328	1.77073	0.0569524	0.0543952		0.108209	0.974648	0.94565	0.942673
221178_at	BAIAP2L2	0.164179	0.638718	0.233754	0.230553		0.0783582	1.4012	0.398651	0.395296
216356_x_at	BAIAP3	0.0858209	0.679368	0.368583	0.369236		0.123134	1.10256	0.775703	0.775732
203728_at	BAK1	0.0373134					0.119403	0.850667	0.68546	0.683691
203304_at	BAMBI	0.0970149	0.585601	0.299229	0.294733		0.100746	1.38628	0.362539	0.360312
210125_s_at	BANF1	0.115672	1.33994	0.437708	0.437598		0.108209	0.318555	0.0527983	0.041149
219667_s_at	BANK1	0.0970149	0.243903	0.0493668	0.0329873		0.126866	2.28043	0.00638567	0.00517238
219966_x_at	BANP	0.13806	0.904755	0.790455	0.789924		0.0895522	1.08974	0.829587	0.832343
201419_at	BAP1	0.115672	0.683694	0.341809	0.341031		0.115672	0.85943	0.704446	0.70491
207031_at	BAPX1	0.0522388	0.827002	0.713379	0.713495		0.11194	0.870773	0.728954	0.726365
205345_at	BARD1	0.123134	1.64723	0.131488	0.127384		0.152985	0.477923	0.065798	0.062155
219845_at	BARX1	0.0447761	3.24196	0.00182531	0.000938755		0.108209	0.924484	0.844152	0.842451
210419_at	BARX2	0.0820896	0.437161	0.161247	0.149018		0.0223881
202391_at	BASP1	0.13806	1.02371	0.947828	0.94657		0.11194	0.872152	0.749314	0.748223
200041_s_at	BAT1	0.108209	0.666294	0.382502	0.382466		0.0970149	0.74922	0.534407	0.533988
208132_x_at	BAT2	0.104478	1.02063	0.959198	0.961935		0.0597015	1.21158	0.679697	0.676437
211946_s_at	BAT2D1	0.11194	0.637048	0.332173	0.327122		0.0858209	1.72927	0.146373	0.139019
210208_x_at	BAT3	0.123134	0.90116	0.782278	0.779428		0.0858209	1.21449	0.626515	0.628609
205965_at	BATF	0.0783582	1.30576	0.533933	0.534372		0.149254	0.735768	0.391509	0.39219
211833_s_at	BAX	0.0597015	0.873682	0.793585	0.796174		0.119403	0.613979	0.254653	0.252515
217986_s_at	BAZ1A	0.123134	0.534092	0.177112	0.171708		0.11194	1.05644	0.884075	0.886986
208445_s_at	BAZ1B	0.0708955	0.958794	0.92787	0.926955		0.100746	0.970362	0.944012	0.943297
201353_s_at	BAZ2A	0.0932836	1.37714	0.371919	0.372526		0.0932836	0.800618	0.632334	0.630983
203080_s_at	BAZ2B	0.0820896	0.452259	0.179531	0.168477		0.0746269	1.62446	0.19841	0.195191
211692_s_at	BBC3	0.0746269	1.12452	0.783843	0.786284		0.123134	0.694779	0.394757	0.395596
205363_at	BBOX1	0.141791	0.553856	0.203743	0.197452		0.152985	1.1648	0.631734	0.634921
218471_s_at	BBS1	0.0820896	0.558108	0.323737	0.318556		0.13806	3.07833	4.62956e-05	1.88611e-05
219487_at	BBS10	0.134328	1.18537	0.605691	0.606379		0.108209	1.11882	0.765882	0.765418
212744_at	BBS4	0.0708955	1.77662	0.127434	0.123581		0.13806	0.950862	0.893549	0.892088
219688_at	BBS7	0.0559701	1.5694	0.292307	0.286363		0.141791	1.38678	0.304323	0.304576
215826_x_at	BC37295_3	0.0970149	0.980819	0.963895	0.968463		0.0335821
40093_at	BCAM	0.108209	0.523094	0.208685	0.201189		0.0858209	1.29402	0.518613	0.514751
91920_at	BCAN	0.0970149	2.04762	0.046233	0.0423584		0.119403	0.647538	0.310186	0.305817
205084_at	BCAP29	0.13806	1.00646	0.985002	0.985152		0.0858209	1.79088	0.122652	0.11887
200837_at	BCAP31	0.0970149	2.23413	0.0151709	0.0129075		0.0597015	0.576713	0.443617	0.437533
204032_at	BCAR3	0.145522	0.732777	0.409717	0.406667		0.108209	1.11936	0.792175	0.793097
204378_at	BCAS1	0.0932836	2.68283	0.00143273	0.000940724		0.0970149	0.769648	0.540411	0.537282
203053_at	BCAS2	0.115672	1.143	0.723003	0.720714		0.126866	0.678085	0.330619	0.32673
220488_s_at	BCAS3	0.119403	2.89243	0.000216828	0.000107128		0.0932836	1.3689	0.404369	0.404637
220588_at	BCAS4	0.100746	1.47915	0.275171	0.271956		0.0783582	0.665118	0.429002	0.425441
214452_at	BCAT1	0.100746	1.21796	0.601038	0.600573		0.141791	0.579665	0.202977	0.197542
203576_at	BCAT2	0.104478	2.77553	0.000688862	0.000402611		0.0783582	1.15683	0.733656	0.734825
218264_at	BCCIP	0.108209	1.93932	0.0318462	0.0290942		0.123134	0.592435	0.261148	0.257132
219798_s_at	BCDIN3	0.104478	1.49852	0.313235	0.312018		0.108209	1.83994	0.0775395	0.0730079
205433_at	BCHE	0.119403	0.951134	0.894421	0.894927		0.13806	1.00056	0.998752	0.999379
202331_at	BCKDHA	0.123134	1.15499	0.702138	0.69846		0.0895522	1.38686	0.385494	0.382859
210653_s_at	BCKDHB	0.126866	0.748964	0.468954	0.470846		0.13806	1.65918	0.101631	0.0992447
202030_at	BCKDK	0.11194	0.682432	0.371737	0.370897		0.0634328	0.420735	0.228142	0.213979
205263_at	BCL10	0.115672	0.629151	0.319194	0.317282		0.13806	1.41856	0.272249	0.26998
210347_s_at	BCL11A	0.104478	0.602687	0.326101	0.320051		0.0895522	0.928845	0.863012	0.864129
219528_s_at	BCL11B	0.141791	0.903205	0.776077	0.773955		0.0447761	2.35782	0.0452925	0.0391391
203685_at	BCL2	0.0858209	2.53501	0.0034962	0.00247995		0.13806	2.08406	0.0217709	0.0192561
205681_at	BCL2A1	0.119403	0.908548	0.798976	0.796075		0.0746269	1.62663	0.256966	0.25481
212312_at	BCL2L1	0.119403	2.33411	0.00482346	0.00379651		0.145522	0.789025	0.529308	0.532332
221320_at	BCL2L10	0.0485075	1.07125	0.907502	0.897643		0.0970149	0.34471	0.0718278	0.0599927
222343_at	BCL2L11	0.0373134					0.13806	1.12204	0.726982	0.726333
217955_at	BCL2L13	0.0634328	1.83103	0.158741	0.154257		0.0970149	1.1031	0.805868	0.800652
221241_s_at	BCL2L14	0.0783582	0.426097	0.148902	0.137777		0.175373	1.40624	0.23327	0.230957
209311_at	BCL2L2	0.0970149	0.457105	0.128993	0.119968		0.13806	2.95239	0.00016399	8.0713e-05
204908_s_at	BCL3	0.0895522	0.652625	0.40783	0.405464		0.0970149	1.20867	0.615527	0.617083
203140_at	BCL6	0.100746	1.21696	0.602904	0.605868		0.100746	1.64166	0.148819	0.145052
203796_s_at	BCL7A	0.130597	2.04296	0.0174715	0.0148678		0.123134	0.739183	0.449154	0.447957
202518_at	BCL7B	0.0895522	0.608917	0.337008	0.333141		0.119403	1.33006	0.405493	0.406729
219072_at	BCL7C	0.115672	0.782381	0.539018	0.536958		0.0858209	0.776465	0.586177	0.583244
204129_at	BCL9	0.130597	0.673283	0.321787	0.317762		0.0634328	0.888968	0.842547	0.841332
201084_s_at	BCLAF1	0.104478	0.757359	0.59101	0.595271		0.119403	1.41532	0.275784	0.275348
220087_at	BCMO1	0.0298507					0.186567	1.22685	0.497065	0.494832
219433_at	BCOR	0.108209	1.08588	0.81841	0.820758		0.0932836	1.14883	0.712792	0.714302
219444_at	BCORL1	0.104478	1.33347	0.44465	0.445433		0.0783582	0.739543	0.558466	0.558567
202315_s_at	BCR	0.108209	0.951951	0.901848	0.902744		0.108209	1.03813	0.920904	0.924155
207618_s_at	BCS1L	0.100746	1.36802	0.436082	0.437617		0.0634328	0.68983	0.529735	0.529569
211715_s_at	BDH1	0.0820896	1.04501	0.924629	0.919309		0.0970149	0.748905	0.535235	0.536757
218285_s_at	BDH2	0.0746269	0.685597	0.464317	0.464378		0.0970149	1.25938	0.540562	0.539115
207510_at	BDKRB1	0.0820896	1.59296	0.21667	0.210802		0.145522	0.464764	0.0992516	0.0909859
205870_at	BDKRB2	0.126866	2.33218	0.00404579	0.00304779		0.11194	0.611968	0.251084	0.245425
206382_s_at	BDNF	0.134328	0.724897	0.420533	0.41846		0.0597015	0.863465	0.804212	0.802896
214068_at	BEAN	0.0634328	0.472097	0.295769	0.284648		0.119403	0.913731	0.821316	0.818697
208946_s_at	BECN1	0.130597	0.943302	0.87052	0.874103		0.0895522	0.929816	0.865063	0.862623
207671_s_at	BEST1	0.0447761	0.856003	0.792493	0.790512		0.186567	1.0587	0.853418	0.852189
207432_at	BEST2	0.0298507					0.115672	1.24468	0.523145	0.524308
202710_at	BET1	0.126866	0.648065	0.350995	0.347812		0.108209	1.82553	0.0689698	0.0656518
220470_at	BET1L	0.0746269	0.809777	0.682986	0.681359		0.156716	0.746632	0.414679	0.412512
218332_at	BEX1	0.257463	1.19619	0.495107	0.495351		0.0522388	0.747642	0.622504	0.619834
215440_s_at	BEXL1	0.0783582	0.510525	0.255439	0.247732		0.141791	1.01814	0.958228	0.960564
218056_at	BFAR	0.145522	0.958987	0.902716	0.906625		0.0522388	1.49402	0.388328	0.385695
206746_at	BFSP1	0.0895522	0.636489	0.331604	0.327703		0.115672	0.480451	0.155128	0.146507
207399_at	BFSP2	0.0373134					0.0932836	0.464723	0.194443	0.184718
206956_at	BGLAP	0.0970149	0.677945	0.403015	0.398519		0.0895522	0.743496	0.523717	0.524278
201261_x_at	BGN	0.0970149	0.48152	0.15663	0.148526		0.0783582	1.50417	0.384709	0.383238
201170_s_at	BHLHB2	0.123134	0.751683	0.504712	0.505264		0.0895522	0.754753	0.54513	0.544468
221530_s_at	BHLHB3	0.11194	0.345273	0.0717755	0.0592271		0.0597015	1.59297	0.276705	0.272923
213709_at	BHLHB9	0.0820896	1.36866	0.432326	0.43162		0.134328	1.11119	0.768654	0.76605
206119_at	BHMT	0.152985	0.83923	0.608908	0.605534		0.0783582	0.411608	0.216344	0.205175
219902_at	BHMT2	0.0970149	0.493989	0.171458	0.164189		0.100746	1.37231	0.430279	0.430758
220580_at	BICC1	0.0746269	0.490166	0.22744	0.218471		0.126866	1.28285	0.467615	0.468452
204741_at	BICD1	0.0410448	0.937614	0.913252	0.911418		0.134328	1.12027	0.74023	0.741147
213154_s_at	BICD2	0.0970149	0.891004	0.804179	0.803226		0.0932836	1.53319	0.256925	0.251907
211725_s_at	BID	0.119403	2.60755	0.00143668	0.000918105		0.0746269	1.20967	0.657533	0.660414
205780_at	BIK	0.123134	1.67925	0.116226	0.11149		0.115672	0.678572	0.364839	0.362605
210201_x_at	BIN1	0.0559701	1.29709	0.614339	0.615575		0.0895522	1.68597	0.144733	0.140281
219191_s_at	BIN2	0.145522	0.834074	0.630305	0.635059		0.0634328	1.62942	0.196639	0.195011
222199_s_at	BIN3	0.0970149	0.254026	0.0563142	0.0392579		0.108209	2.74082	0.000819855	0.000504266
202076_at	BIRC2	0.0746269	0.278046	0.0750826	0.0585306		0.0746269	1.56997	0.231721	0.229949
210538_s_at	BIRC3	0.0932836	0.419225	0.141269	0.129036		0.0447761	1.80082	0.25465	0.243261
206536_s_at	BIRC4	0.126866	1.26705	0.490484	0.490012		0.145522	0.221602	0.0107496	0.00519705
206133_at	BIRC4BP	0.126866	0.637513	0.292895	0.291268		0.0559701	1.19851	0.72578	0.725619
202095_s_at	BIRC5	0.100746	2.68263	0.00215727	0.00144948		0.11194	0.245516	0.0504188	0.0343553
220451_s_at	BIRC7	0.0783582	1.02833	0.94792	0.950419		0.130597	0.863759	0.697309	0.694425
201032_at	BLCAP	0.0932836	1.20524	0.640753	0.641983		0.0597015	0.445011	0.260229	0.250124
210934_at	BLK	0.0261194					0.0970149	0.787865	0.552614	0.557716
205733_at	BLM	0.0746269	1.52942	0.321451	0.316472		0.0783582	0.443878	0.169425	0.15951
202179_at	BLMH	0.0970149	1.31268	0.496558	0.492129		0.134328	0.793813	0.540004	0.5394
207655_s_at	BLNK	0.0783582	1.18276	0.674831	0.677949		0.0783582	1.25578	0.594421	0.595979
202592_at	BLOC1S1	0.123134	1.39088	0.316742	0.313332		0.0783582	0.543885	0.302437	0.297947
206126_at	BLR1	0.115672	0.823098	0.650038	0.652828		0.0447761	0.584097	0.594005	0.589534
203773_x_at	BLVRA	0.0522388	0.570314	0.434498	0.430385		0.119403	0.424597	0.0966622	0.0867734
202201_at	BLVRB	0.0708955	2.56514	0.00865336	0.00660269		0.0634328	2.86014e-07	0.986422	0.035022
203840_at	BLZF1	0.108209	0.972122	0.94025	0.93734		0.0597015	0.619623	0.505638	0.505149
202265_at	BMI1	0.141791	0.526909	0.168052	0.160525		0.104478	1.94974	0.0360656	0.0332483
207595_s_at	BMP1	0.0746269	0.420553	0.142932	0.132041		0.104478	1.59689	0.191807	0.188189
208292_at	BMP10	0.0522388	1.43827	0.481641	0.481519		0.0746269	0.180865	0.0898188	0.0565925
221332_at	BMP15	0.0447761	0.616658	0.500744	0.49565		0.13806	0.799147	0.551495	0.552565
205289_at	BMP2	0.0410448	0.828365	0.793509	0.792503		0.175373	0.939723	0.850283	0.847602
59644_at	BMP2K	0.115672	0.948143	0.893941	0.892551		0.0895522	1.44614	0.302779	0.302021
208244_at	BMP3	0.0634328	0.498364	0.239039	0.22999		0.13806	0.673092	0.355886	0.353055
211518_s_at	BMP4	0.201493	0.592221	0.192218	0.194184		0
205431_s_at	BMP5	0.0746269	1.15302	0.739216	0.74166		0.152985	0.902261	0.764057	0.760879
206176_at	BMP6	0.0746269	0.546675	0.306596	0.298353		0.156716	1.08983	0.786973	0.790603
211260_at	BMP7	0.0597015	0.809989	0.683466	0.684466		0.164179	0.690469	0.301117	0.298944
220203_at	BMP8A	0.0223881					0.0932836	0.606982	0.332946	0.330888
221615_at	BMP8B	0.0634328	0.505049	0.248055	0.239116		0.130597	0.351355	0.042544	0.0340839
216259_at	BMPER	0.0671642	0.523167	0.272922	0.264013		0.141791	0.852286	0.656237	0.658037
213578_at	BMPR1A	0.0858209	1.674	0.171574	0.166793		0.123134	0.785767	0.522386	0.523326
210523_at	BMPR1B	0.0783582	1.82662	0.111599	0.105947		0.0485075	0.355124	0.151099	0.137384
210214_s_at	BMPR2	0.126866	1.30197	0.462508	0.460732		0.108209	1.14186	0.710953	0.713598
203082_at	BMS1L	0.0858209	2.4424	0.00684488	0.005319		0.0932836	0.791222	0.584619	0.588443
214379_at	BMX	0.0559701	0.955016	0.928889	0.933389		0.16791	0.648107	0.249534	0.246465
206581_at	BNC1	0.0261194					0.152985	0.939473	0.849863	0.852668
220272_at	BNC2	0.119403	0.32912	0.0601628	0.048921		0.0820896	1.41151	0.360234	0.360023
207829_s_at	BNIP1	0.0858209	2.03041	0.038835	0.0349713		0.108209	0.43955	0.110827	0.101541
209308_s_at	BNIP2	0.119403	0.435535	0.106959	0.0984129		0.0783582	1.686	0.165807	0.162665
201849_at	BNIP3	0.123134	0.945309	0.895728	0.89811		0.0895522	0.262105	0.0621603	0.0445945
221478_at	BNIP3L	0.0858209	1.26725	0.553071	0.553216		0.100746	2.46129	0.00487838	0.00366454
219345_at	BOLA1	0.104478	0.899107	0.790088	0.787562		0.0858209	1.37732	0.423013	0.423597
209836_x_at	BOLA2	0.123134	1.57639	0.153548	0.149407		0.0746269	0.188018	0.0971569	0.0628761
216397_s_at	BOP1	0.119403	2.29642	0.00570523	0.00441955		0.0895522	0.393143	0.113969	0.101601
221093_at	BP75	0.115672	0.670109	0.349529	0.348896		0.0746269	0.28204	0.0780777	0.0612902
220772_at	BPESC1	0.19403	0.804909	0.495264	0.494354		0.0261194
203502_at	BPGM	0.119403	1.08906	0.811656	0.807699		0.0634328	1.2834	0.559832	0.556936
205750_at	BPHL	0.0970149	0.860966	0.726371	0.731655		0.130597	1.62086	0.117517	0.11314
205557_at	BPI	0.141791	0.868244	0.693233	0.692882		0.0559701	0.843006	0.772928	0.771417
219391_at	BPNT1	0.0186567					0.0746269	1.26524	0.613077	0.609635
207186_s_at	BPTF	0.0671642	0.693701	0.536187	0.53733		0.0783582	1.45294	0.349417	0.34847
208331_at	BPY2	0.141791	0.955043	0.893179	0.891073		0.0373134
206044_s_at	BRAF	0.0746269	0.850155	0.752872	0.752166		0.11194	0.850811	0.706149	0.708498
213473_at	BRAP	0.11194	1.93213	0.0466644	0.0420348		0.0820896	0.583469	0.296052	0.28928
204531_s_at	BRCA1	0.0970149	1.76208	0.0986532	0.0945175		0.0858209	0.891958	0.805705	0.80347
208368_s_at	BRCA2	0.0597015	1.01457	0.977669	0.973485		0.164179	0.789902	0.491314	0.488717
221196_x_at	BRCC3	0.0820896	1.71092	0.133868	0.129818		0.0783582	0.467843	0.198556	0.187435
204520_x_at	BRD1	0.0559701	1.36961	0.498899	0.499324		0.108209	1.38307	0.344103	0.344557
214911_s_at	BRD2	0.149254	1.43142	0.260772	0.258866		0.0970149	0.468847	0.142083	0.134039
203825_at	BRD3	0.11194	1.63136	0.172533	0.166983		0.0970149	0.784049	0.569923	0.569438
202102_s_at	BRD4	0.0932836	1.87911	0.0661672	0.0627938		0.0970149	0.9944	0.988117	0.988705
221776_s_at	BRD7	0.13806	0.682051	0.33774	0.334485		0.0335821
202227_s_at	BRD8	0.0895522	2.05037	0.0293992	0.0262792		0.115672	0.85623	0.697722	0.698853
220155_s_at	BRD9	0.108209	1.4411	0.267585	0.265369		0.115672	0.876261	0.74082	0.74465
220059_at	BRDG1	0.0746269	0.134578	0.0466999	0.0199151		0.19403	1.57861	0.0972535	0.094744
206787_at	BRDT	0.0858209	0.703023	0.494676	0.494343		0.119403	0.282154	0.0322827	0.0224299
205550_s_at	BRE	0.0820896	0.525536	0.276039	0.271959		0.0820896	0.924646	0.866149	0.863833
203754_s_at	BRF1	0.0447761	1.44105	0.478524	0.47403		0.134328	2.08085	0.0104478	0.00902016
218955_at	BRF2	0.164179	3.0404	2.61899e-05	1.02285e-05		0.0671642	0.954783	0.920695	0.918369
221703_at	BRIP1	0.0932836	1.86884	0.0680511	0.0628084		0.231343	0.596311	0.131394	0.126718
215631_s_at	BRMS1	0.11194	2.13272	0.0176699	0.0153155		0.108209	0.536279	0.180147	0.175186
202427_s_at	BRP44	0.134328	1.70845	0.0743068	0.0718178		0.0858209	1.21811	0.600624	0.603093
218024_at	BRP44L	0.104478	1.09485	0.820467	0.81762		0.0783582	1.13458	0.767864	0.770413
204481_at	BRPF1	0.0671642	1.31174	0.52589	0.521521		0.0932836	1.63581	0.169612	0.163645
215010_s_at	BRSK2	0.126866	1.00198	0.996333	0.995857		0.0485075	0.399423	0.201846	0.188879
214820_at	BRWD1	0.104478	0.68964	0.424094	0.422277		0.11194	1.67431	0.133041	0.129121
218090_s_at	BRWD2	0.126866	0.517759	0.124326	0.119193		0.0820896	1.07136	0.872032	0.873135
208906_at	BSCL2	0.130597	1.10046	0.789394	0.792637		0.0746269	1.65852	0.179399	0.176254
218004_at	BSDC1	0.104478	1.50262	0.234983	0.233853		0.119403	1.54596	0.20572	0.201158
208677_s_at	BSG	0.134328	2.12988	0.0124865	0.0106265		0.0858209	0.905894	0.817239	0.821899
204586_at	BSN	0.171642	1.59465	0.111377	0.108407		0.0597015	0.728882	0.592389	0.589361
218792_s_at	BSPRY	0.119403	0.674912	0.35802	0.35485		0.126866	1.00021	0.999509	0.997683
205715_at	BST1	0.115672	1.29226	0.437777	0.434152		0.0671642	1.8247	0.0937342	0.0902429
201641_at	BST2	0.0522388	0.493243	0.325148	0.317151		0.108209	1.03476	0.93653	0.937842
209430_at	BTAF1	0.11194	0.628446	0.317855	0.313278		0.0783582	1.90273	0.0724347	0.068351
217945_at	BTBD1	0.0820896	0.92489	0.855168	0.852662		0.0858209	1.23616	0.574394	0.577324
215587_x_at	BTBD14B	0.0783582	0.90989	0.839091	0.838372		0.115672	0.560917	0.213883	0.207779
207722_s_at	BTBD2	0.0708955	1.11225	0.804029	0.806867		0.13806	1.87678	0.0373051	0.0346973
202946_s_at	BTBD3	0.123134	1.14325	0.708758	0.708092		0.0746269	0.394035	0.11532	0.103215
220374_at	BTBD5	0.0820896	1.2628	0.560385	0.563328		0.164179	0.938183	0.852212	0.849907
220297_at	BTBD7	0.0708955	1.24165	0.612823	0.614606		0.141791	1.27744	0.457574	0.457208
215261_at	BTBD9	0.145522	0.800086	0.553716	0.553227		0.0559701	0.885485	0.813792	0.819519
207326_at	BTC	0.0373134					0.175373	0.412199	0.0270079	0.0233055
204167_at	BTD	0.126866	0.571938	0.191728	0.186549		0.0634328	2.09207	0.065202	0.0601768
208517_x_at	BTF3	0.108209	1.01093	0.978286	0.977489		0.171642	0.743915	0.408644	0.408825
208529_at	BTF3L1	0.0149254					0.0820896	0.505925	0.188038	0.182253
200920_s_at	BTG1	0.0671642	0.53593	0.291296	0.283219		0.0783582	1.22585	0.610057	0.608143
201236_s_at	BTG2	0.115672	0.098232	0.0212757	0.00437075		0.0820896	2.0792	0.0522399	0.0474146
213134_x_at	BTG3	0.0970149	1.31597	0.46617	0.467306		0.108209	0.999484	0.998968	0.999792
220766_at	BTG4	0.145522	1.47937	0.192024	0.189513		0.0522388	0.237332	0.153521	0.120393
205504_at	BTK	0.0708955	0.303687	0.0973149	0.0798361		0.126866	0.924164	0.843756	0.843883
207395_at	BTN1A1	0.126866	0.894071	0.755163	0.752723		0.0485075	1.20726	0.715285	0.709721
203944_x_at	BTN2A1	0.0746269	0.134781	0.0467523	0.0197055		0.0820896	1.31393	0.494504	0.493378
205298_s_at	BTN2A2	0.141791	0.700562	0.345138	0.34379		0.0634328	0.253698	0.173449	0.142081
208585_at	BTN2A3	0.0373134					0.130597	0.962565	0.919409	0.920088
209770_at	BTN3A1	0.11194	0.752963	0.507672	0.50593		0.0970149	1.54653	0.27518	0.271228
209846_s_at	BTN3A2	0.0671642	0.785564	0.639791	0.638435		0.130597	1.13068	0.745486	0.746644
204820_s_at	BTN3A3	0.100746	0.764748	0.564137	0.563753		0.100746	2.0139	0.0529018	0.049318
221457_s_at	BTNL2	0.13806	0.75351	0.430817	0.431766		0.0746269	0.362869	0.158217	0.141994
217207_s_at	BTNL3	0.0746269	1.35189	0.481383	0.478521		0.130597	0.477969	0.112458	0.104615
220421_at	BTNL8	0.123134	0.42638	0.0981923	0.0883886		0.0223881
216091_s_at	BTRC	0.126866	1.0157	0.96529	0.968631		0.0708955	0.807346	0.678816	0.678788
209642_at	BUB1	0.0783582	2.16395	0.0414143	0.035826		0.123134	0.487365	0.122054	0.114485
203755_at	BUB1B	0.0485075	4.27364	0.000123354	2.74961e-05		0.119403	0.553102	0.202569	0.197586
201457_x_at	BUB3	0.119403	1.1893	0.629324	0.632815		0.0708955	0.947179	0.907128	0.90493
205690_s_at	BUD31	0.130597	1.20674	0.600278	0.59848		0.0858209	0.628694	0.367922	0.362975
219177_at	BXDC2	0.100746	1.11711	0.781776	0.781439		0.11194	0.114169	0.0312492	0.00950315
218462_at	BXDC5	0.130597	1.23352	0.524072	0.524243		0.0634328	0.408348	0.212284	0.197004
203612_at	BYSL	0.0820896	1.75724	0.134845	0.128459		0.0932836	0.761576	0.524535	0.521469
205839_s_at	BZRAP1	0.100746	0.760686	0.522913	0.525135		0.115672	1.20495	0.62057	0.621368
215449_at	BZRPL1	0.134328	0.869327	0.71005	0.708382		0.0671642	2.72888e-07	0.984065	0.011637
200777_s_at	BZW1	0.123134	2.05338	0.0245744	0.0217339		0.0746269	1.33131	0.504206	0.505393
217809_at	BZW2	0.0895522	1.64875	0.185083	0.182385		0.0895522	1.35095	0.42562	0.424015
209183_s_at	C10orf10	0.0932836	0.435023	0.158845	0.146688		0.0783582	1.97428	0.0582463	0.0538145
220703_at	C10orf110	0.100746	2.05221	0.0238988	0.0209479		0.126866	0.693215	0.358797	0.354553
203571_s_at	C10orf116	0.0522388	0.271936	0.196249	0.166125		0.119403	1.54045	0.189917	0.187562
219844_at	C10orf118	0.0895522	1.5094	0.338575	0.337301		0.130597	0.922189	0.821235	0.821493
217905_at	C10orf119	0.0597015	2.60963	0.0167395	0.0131162		0.104478	0.445263	0.116704	0.107913
216393_at	C10orf12	0.0447761	1.45597	0.419182	0.414155		0.152985	0.549794	0.134925	0.129736
213410_at	C10orf137	0.0895522	0.383269	0.104518	0.091546		0.100746	1.30299	0.459781	0.456735
218331_s_at	C10orf18	0.152985	1.13853	0.694655	0.697714		0.0634328	1.51809	0.330437	0.329589
212502_at	C10orf22	0.0634328	1.09804	0.840619	0.839557		0.13806	0.50007	0.105369	0.0990062
210455_at	C10orf28	0.0559701	0.87254	0.81762	0.817941		0.205224	1.35382	0.270914	0.269164
212771_at	C10orf38	0.0858209	0.396984	0.118356	0.107254		0.0261194
212423_at	C10orf56	0.123134	0.445824	0.0826912	0.0757811		0.0559701	3.31584	0.00309013	0.00170809
218174_s_at	C10orf57	0.108209	0.973228	0.945831	0.945808		0.0970149	1.12477	0.768564	0.766803
220564_at	C10orf59	0.0783582	0.700592	0.445269	0.443032		0.119403	1.51268	0.249858	0.249644
203482_at	C10orf6	0.115672	2.04958	0.0201351	0.0178044		0.11194	1.43264	0.294794	0.292977
212121_at	C10orf61	0.126866	0.67073	0.35057	0.346127		0.0970149	1.44262	0.306117	0.304462
220749_at	C10orf68	0.0522388	2.76424	0.00453748	0.00311475		0.19403	1.43406	0.218108	0.217323
213381_at	C10orf72	0.0559701	0.573764	0.34781	0.341976		0.149254	1.30431	0.403831	0.402592
218891_at	C10orf76	0.0746269	1.43764	0.363572	0.356036		0.0970149	1.54633	0.223898	0.220605
220919_s_at	C10orf79	0.0671642	1.1191	0.82767	0.829929		0.0671642	1.51781	0.296342	0.289008
219857_at	C10orf81	0.0970149	0.722932	0.485247	0.481768		0.0970149	1.63929	0.168868	0.16614
218390_s_at	C10orf84	0.0820896	0.687801	0.421946	0.419336		0.160448	0.87487	0.696465	0.698141
219240_s_at	C10orf88	0.104478	1.60638	0.188881	0.18477		0.0970149	0.783572	0.568902	0.567196
220539_at	C10orf92	0.104478	0.743486	0.524398	0.524077		0.0746269	1.34603	0.457332	0.458618
214857_at	C10orf95	0.0858209	1.10315	0.806073	0.808961		0.0708955	0.438928	0.251373	0.240053
218297_at	C10orf97	0.104478	1.45608	0.254161	0.251318		0.0708955	0.381573	0.179664	0.164292
218925_s_at	C11orf1	0.0597015	0.403935	0.206788	0.191299		0.164179	1.0278	0.931377	0.927312
218213_s_at	C11orf10	0.156716	1.30084	0.409195	0.409262		0.0970149	1.51676	0.24725	0.2457
214128_at	C11orf11	0.0261194					0.11194	1.24292	0.563617	0.560206
220344_at	C11orf16	0.13806	1.57097	0.143123	0.141087		0.0634328	0.846208	0.777745	0.787174
220987_s_at	C11orf17	0.104478	0.982321	0.964368	0.962823		0.108209	1.32879	0.406629	0.40353
217969_at	C11orf2	0.0858209	0.568251	0.338909	0.332732		0.0858209	2.626	0.00345919	0.00244558
220560_at	C11orf21	0.0522388	0.677959	0.511202	0.508085		0.108209	1.21913	0.598764	0.595742
52164_at	C11orf24	0.104478	0.940873	0.886722	0.884067		0.0932836	1.50169	0.257125	0.248235
219012_s_at	C11orf30	0.123134	1.01221	0.972975	0.971483		0.11194	0.685116	0.376679	0.375114
212560_at	C11orf32	0.0932836	0.147202	0.0572453	0.027522		0.0559701	4.69626	2.62907e-05	4.09032e-06
214772_at	C11orf41	0.0671642	1.75457	0.159364	0.152912		0.0746269	0.314213	0.106867	0.0888703
221637_s_at	C11orf48	0.123134	1.70745	0.0928211	0.0896477		0.0820896	0.489125	0.22602	0.215508
203257_s_at	C11orf49	0.0858209	1.82876	0.0922204	0.0884104		0.100746	1.7303	0.0966992	0.0939669
204218_at	C11orf51	0.0708955	1.56239	0.338067	0.336318		0.0932836	1.26404	0.558179	0.556705
218314_s_at	C11orf57	0.156716	0.292157	0.0169962	0.0110604		0.0597015	1.21391	0.676633	0.678407
200084_at	C11orf58	0.0970149	1.52333	0.240839	0.238288		0.141791	0.898757	0.7659	0.76531
218483_s_at	C11orf60	0.11194	0.52201	0.162082	0.155379		0.100746	1.54041	0.251333	0.249315
221208_s_at	C11orf61	0.0895522	0.439045	0.110913	0.101759		0.0634328	1.03288	0.944528	0.945064
220141_at	C11orf63	0.0708955	0.739839	0.55894	0.556824		0.171642	1.5473	0.158157	0.156087
221599_at	C11orf67	0.182836	1.7735	0.0372776	0.0351896		0.0932836	2.41374	0.00587234	0.0046198
221534_at	C11orf68	0.0671642	1.39648	0.472531	0.472554		0.0783582	1.22495	0.635661	0.63635
218789_s_at	C11orf71	0.108209	2.02606	0.0410766	0.038157		0.11194	0.952732	0.903566	0.904713
219979_s_at	C11orf73	0.0858209	0.907638	0.820764	0.818237		0.0783582	0.976216	0.955167	0.956583
219806_s_at	C11orf75	0.0746269	0.865738	0.779842	0.778001		0.0932836	1.0355	0.930461	0.933438
204073_s_at	C11orf9	0.0485075	0.604383	0.483306	0.479551		0.190299	0.883492	0.69706	0.696126
218220_at	C12orf10	0.100746	1.22721	0.586604	0.584969		0.123134	0.707108	0.418159	0.419905
221652_s_at	C12orf11	0.141791	1.80021	0.04474	0.0421323		0.0858209	1.42719	0.345015	0.344682
221260_s_at	C12orf22	0.156716	0.740949	0.402457	0.400727		0.0820896	1.44332	0.391843	0.391715
204521_at	C12orf24	0.130597	2.34883	0.00287586	0.00217705		0.13806	0.373125	0.0558261	0.0464128
213701_at	C12orf29	0.0970149	1.92826	0.0555449	0.0516811		0.0895522	1.11832	0.779402	0.782131
209779_at	C12orf31	0.0895522	0.568612	0.273523	0.266255		0.145522	1.39965	0.276206	0.276548
211639_x_at	C12orf32	0.149254	0.953364	0.889138	0.890129		0.0261194
218614_at	C12orf35	0.156716	0.463437	0.0722903	0.0659133		0.0858209	2.3715	0.0163182	0.0136058
206438_x_at	C12orf38	0.0895522	0.962345	0.923442	0.926604		0.100746	1.19325	0.63895	0.637864
221067_s_at	C12orf39	0.0970149	0.464032	0.193662	0.183464		0.108209	0.96197	0.918	0.918437
218374_s_at	C12orf4	0.108209	0.994319	0.988623	0.988642		0.0895522	1.56297	0.212499	0.210392
221821_s_at	C12orf41	0.123134	1.64818	0.129975	0.123225		0.0746269	0.71686	0.518573	0.515169
219022_at	C12orf43	0.100746	1.13555	0.750271	0.74773		0.119403	0.687938	0.382183	0.380012
218214_at	C12orf44	0.119403	1.01887	0.96267	0.961359		0.115672	0.574423	0.232916	0.226932
64432_at	C12orf47	0.119403	1.07209	0.853429	0.855017		0.0820896	0.559295	0.325269	0.319763
220060_s_at	C12orf48	0.100746	2.05598	0.0295295	0.0260071		0.0783582	0.308461	0.101341	0.0828099
218867_s_at	C12orf49	0.130597	1.57637	0.153072	0.149422		0.100746	0.493538	0.171074	0.163722
219099_at	C12orf5	0.11194	1.92458	0.0473095	0.0439287		0.0895522	0.710445	0.507253	0.503505
221777_at	C12orf52	0.0708955	1.53361	0.28433	0.281487		0.16791	0.479329	0.065592	0.0599198
214668_at	C13orf1	0.0746269	2.99488	0.000928146	0.000505818		0.149254	0.749725	0.44509	0.446183
219471_at	C13orf18	0.0634328	2.81999e-07	0.985582	0.0241575		0.11194	1.10526	0.790827	0.79157
218420_s_at	C13orf23	0.108209	0.678347	0.364406	0.360062		0.0634328	0.725984	0.587925	0.586431
213239_at	C13orf24	0.0708955	0.7782	0.626745	0.628842		0.119403	1.39633	0.32984	0.327342
213346_at	C13orf27	0.100746	2.43977	0.00387498	0.00269504		0.100746	1.16466	0.685598	0.688218
219544_at	C13orf34	0.0895522	1.46207	0.313903	0.308665		0.126866	0.727593	0.425904	0.425326
219303_at	C13orf7	0.0708955	0.415333	0.221181	0.208136		0.0671642	0.808457	0.680158	0.677794
202562_s_at	C14orf1	0.0932836	2.26942	0.0167979	0.0140622		0.123134	1.04604	0.899998	0.901912
218852_at	C14orf10	0.0820896	0.996142	0.993371	0.99901		0.11194	0.682622	0.372358	0.368315
219757_s_at	C14orf101	0.0970149	1.77801	0.0811724	0.07645		0.0559701	1.29953	0.573054	0.56926
221231_s_at	C14orf102	0.149254	0.878123	0.704657	0.705305		0.0410448	0.350255	0.297763	0.275354
219164_s_at	C14orf103	0.134328	0.833045	0.610176	0.608069		0.0858209	1.31417	0.494291	0.490649
219166_at	C14orf104	0.115672	0.605698	0.280762	0.278179		0.100746	0.876719	0.758371	0.755687
220084_at	C14orf105	0.149254	0.622638	0.235355	0.23105		0.0223881
206500_s_at	C14orf106	0.0634328	1.28235	0.592937	0.594183		0.197761	0.821058	0.535935	0.533313
218139_s_at	C14orf108	0.123134	0.62566	0.313194	0.311019		0.11194	1.41169	0.314586	0.311209
213246_at	C14orf109	0.104478	1.65666	0.158815	0.154608		0.115672	1.3138	0.426267	0.426841
202623_at	C14orf11	0.11194	1.29515	0.45038	0.443145		0.115672	0.920665	0.835963	0.833357
212499_s_at	C14orf111	0.0970149	1.16282	0.688717	0.68781		0.0970149	1.33701	0.441979	0.442397
217645_at	C14orf112	0.0932836	2.28193	0.0125215	0.0104036		0.11194	0.869458	0.726083	0.723414
221101_at	C14orf113	0.119403	1.0982	0.793723	0.793875		0.0746269	1.4651	0.338829	0.336605
220536_at	C14orf115	0.13806	0.624661	0.238791	0.233673		0.0895522	1.00711	0.986801	0.982285
219720_s_at	C14orf118	0.0597015	0.9914	0.986645	0.989227		0.104478	1.958	0.0348795	0.0320696
219203_at	C14orf122	0.11194	2.70645	0.000993545	0.00063095		0.104478	0.709184	0.421869	0.420142
213398_s_at	C14orf124	0.0746269	0.98935	0.981636	0.982462		0.123134	0.871782	0.731327	0.733974
218108_at	C14orf130	0.115672	0.862533	0.694726	0.691915		0.0970149	0.621949	0.357063	0.35246
221709_s_at	C14orf131	0.0895522	0.87602	0.756928	0.75439		0.108209	0.695293	0.43433	0.431215
218820_at	C14orf132	0.141791	1.27249	0.464595	0.465468		0.0559701	2.10825	0.0821699	0.0762664
218431_at	C14orf133	0.100746	1.11562	0.784053	0.782572		0.130597	0.902625	0.785522	0.783744
219972_s_at	C14orf135	0.0970149	1.6329	0.153017	0.150769		0.0970149	1.27865	0.53823	0.533173
218940_at	C14orf138	0.115672	0.936897	0.8627	0.864341		0.0671642	1.63428	0.251463	0.24849
219563_at	C14orf139	0.0932836	0.501436	0.181584	0.174		0.0485075	3.20535	0.00363905	0.00212208
220107_s_at	C14orf140	0.0671642	1.03703	0.937646	0.936879		0.134328	0.572534	0.19225	0.186009
214264_s_at	C14orf143	0.123134	1.69691	0.108913	0.105149		0.130597	1.54001	0.176726	0.17625
213508_at	C14orf147	0.149254	0.898406	0.76557	0.767857		0.0820896	0.526445	0.21448	0.207799
221434_s_at	C14orf156	0.119403	1.64376	0.108695	0.106305		0.0895522	0.43669	0.160699	0.148812
218298_s_at	C14orf159	0.104478	0.418027	0.140359	0.130787		0.0858209	0.948469	0.901559	0.89909
220293_at	C14orf161	0.108209	1.46602	0.264543	0.262932		0.0820896	1.126	0.753598	0.757187
220887_at	C14orf162	0.0559701	1.14604	0.791712	0.792295		0.149254	1.10252	0.759249	0.761939
217768_at	C14orf166	0.130597	0.802864	0.582298	0.582941		0.0970149	0.849549	0.703012	0.70033
219526_at	C14orf169	0.0858209	0.430555	0.153704	0.141752		0.0858209	0.837915	0.679309	0.676545
221907_at	C14orf172	0.104478	1.01825	0.959884	0.962114		0.11194	0.423133	0.0953122	0.0851869
218144_s_at	C14orf173	0.0783582	1.88221	0.0933171	0.0883598		0.0932836	1.63531	0.169977	0.16651
210532_s_at	C14orf2	0.0895522	1.58247	0.22307	0.220642		0.0783582	0.196582	0.106507	0.072404
212643_at	C14orf32	0.134328	1.64792	0.132437	0.131017		0.115672	0.988062	0.974566	0.973036
220173_at	C14orf45	0.100746	0.22586	0.0382823	0.0236337		0.0522388	1.95533	0.149619	0.142244
215877_at	C14orf56	0.0708955	0.647043	0.461597	0.457546		0.0559701	1.26727	0.610529	0.611972
219316_s_at	C14orf58	0.0410448	1.94218	0.15447	0.148638		0.13806	1.62509	0.141994	0.140329
219018_s_at	C14orf65	0.0671642	1.18775	0.687932	0.690175		0.16791	0.526831	0.108767	0.103747
212992_at	C14orf78	0.0746269	0.508087	0.251818	0.242229		0.0783582	1.68879	0.16425	0.159403
213512_at	C14orf79	0.0597015	0.201716	0.112158	0.0787539		0.0970149	0.699834	0.44254	0.439491
219009_at	C14orf93	0.0671642	0.841555	0.711524	0.710079		0.0783582	1.20875	0.657853	0.659895
218383_at	C14orf94	0.104478	1.1499	0.710881	0.710226		0.0932836	2.0086	0.0420336	0.038135
217915_s_at	C15orf15	0.145522	0.379649	0.0603971	0.0517925		0.0932836	0.691676	0.475394	0.473676
221300_at	C15orf2	0.0746269	1.02749	0.953557	0.949945		0.156716	0.569995	0.159403	0.154745
217898_at	C15orf24	0.141791	1.57526	0.141219	0.137171		0.100746	1.16222	0.706551	0.705273
220710_at	C15orf28	0.0410448	0.725877	0.588373	0.586338		0.160448	1.03301	0.924513	0.926842
218791_s_at	C15orf29	0.0708955	2.8056	0.00280544	0.00188525		0.0708955	1.01864	0.968369	0.970752
208254_at	C15orf31	0.164179	1.47834	0.182181	0.181149		0.0186567
220718_at	C15orf34	0.0522388	1.05414	0.918562	0.915975		0.0783582	1.7932	0.122029	0.118414
217548_at	C15orf38	0.0597015	1.08691	0.857771	0.860087		0.123134	1.31055	0.411755	0.413108
204494_s_at	C15orf39	0.0858209	1.85603	0.0843748	0.0804124		0.115672	1.8603	0.0517284	0.0482992
221265_s_at	C15orf44	0.0858209	2.74923	0.0036058	0.00252312		0.108209	1.74893	0.090653	0.087957
221001_at	C15orf49	0.130597	0.991289	0.98146	0.97983		0.0335821
208109_s_at	C15orf5	0.0559701	0.694871	0.538002	0.538271		0.126866	1.97436	0.0336433	0.0311723
219709_x_at	C16orf24	0.130597	1.12916	0.712512	0.71583		0.0671642	0.645908	0.459317	0.459378
221064_s_at	C16orf28	0.108209	1.11246	0.765955	0.767642		0.108209	1.0769	0.862613	0.862335
207615_s_at	C16orf3	0.126866	0.590192	0.217557	0.211119		0.0373134
219315_s_at	C16orf30	0.13806	0.578461	0.170836	0.166775		0.0597015	2.07973	0.0875378	0.0803238
218493_at	C16orf33	0.104478	1.88484	0.0469544	0.0434241		0.119403	0.452824	0.124422	0.114732
214273_x_at	C16orf35	0.123134	0.783204	0.516541	0.516618		0.0783582	0.325963	0.118379	0.099969
213105_s_at	C16orf42	0.0858209	1.19687	0.634572	0.638139		0.108209	0.822859	0.648571	0.64701
219453_at	C16orf44	0.0447761	0.543821	0.396827	0.389818		0.145522	0.568554	0.186906	0.183936
212736_at	C16orf45	0.141791	0.96821	0.924884	0.926571		0.0634328	0.718975	0.57683	0.5755
218183_at	C16orf5	0.0783582	1.33313	0.472942	0.471904		0.115672	1.4017	0.347698	0.343559
204676_at	C16orf51	0.119403	1.1826	0.639445	0.638471		0.0634328	0.229373	0.143883	0.110191
218300_at	C16orf53	0.104478	1.0898	0.819377	0.822401		0.0858209	0.64136	0.389239	0.384473
218060_s_at	C16orf57	0.0746269	1.2626	0.586038	0.586095		0.119403	0.677591	0.363242	0.361321
217891_at	C16orf58	0.13806	0.832621	0.626888	0.627142		0.0783582	2.35513	0.0128556	0.0103238
219556_at	C16orf59	0.104478	2.16625	0.0248439	0.021525		0.13806	0.580148	0.150279	0.147604
218447_at	C16orf61	0.13806	1.53928	0.176108	0.170975		0.0708955	0.683563	0.460635	0.459269
219442_at	C16orf67	0.0671642	0.705101	0.498157	0.501612		0.11194	3.06943	0.000321672	0.000164192
218945_at	C16orf68	0.100746	1.64987	0.144165	0.14026		0.108209	0.796699	0.569605	0.566904
205781_at	C16orf7	0.0522388	0.602152	0.391335	0.388926		0.100746	1.21699	0.623907	0.622991
220601_at	C16orf70	0.108209	2.03491	0.033045	0.030859		0.0708955	0.639498	0.34047	0.341117
222089_s_at	C16orf71	0.145522	0.542376	0.152561	0.146572		0.0186567
217682_at	C16orf72	0.0970149	2.3881	0.00489239	0.00377219		0.108209	1.12702	0.738576	0.741771
214965_at	C16orf76	0.13806	0.321001	0.0276372	0.0205062		0.0970149	0.523376	0.209363	0.20234
217957_at	C16orf80	0.104478	1.25853	0.5218	0.520236		0.0634328	0.700719	0.491034	0.491102
209092_s_at	C17orf25	0.0932836	0.832503	0.668323	0.669911		0.0970149	0.759179	0.553506	0.550703
220058_at	C17orf39	0.0298507					0.190299	1.47239	0.177353	0.177535
220223_at	C17orf41	0.11194	2.2351	0.0117671	0.00939287		0.141791	1.0252	0.93982	0.939087
219146_at	C17orf42	0.119403	0.98005	0.957326	0.962727		0.119403	1.04532	0.906287	0.905608
220606_s_at	C17orf48	0.115672	0.401159	0.0767507	0.0675859		0.182836	1.11579	0.723003	0.722865
219879_s_at	C17orf53	0.0410448	1.09541	0.877389	0.876926		0.108209	0.734785	0.4414	0.439099
219417_s_at	C17orf59	0.0373134					0.0820896	1.13348	0.769877	0.76689
217513_at	C17orf60	0.100746	1.18197	0.657745	0.660917		0.115672	0.830043	0.6409	0.642459
218130_at	C17orf62	0.149254	1.36523	0.300206	0.297685		0.11194	0.94421	0.89339	0.892238
218464_s_at	C17orf63	0.104478	0.660969	0.372947	0.368813		0.130597	0.659656	0.297676	0.293672
219435_at	C17orf68	0.0858209	0.680925	0.408751	0.407323		0.0858209	0.878674	0.780833	0.779761
221800_s_at	C17orf70	0.0783582	1.28773	0.526484	0.52774		0.0820896	1.23753	0.5936	0.591901
218514_at	C17orf71	0.190299	1.60306	0.0927235	0.0902308		0.0261194
207259_at	C17orf73	0.182836	0.903489	0.742481	0.742651		0.0485075	0.479681	0.466527	0.459601
203830_at	C17orf75	0.104478	1.32866	0.451817	0.449061		0.108209	0.977808	0.955214	0.952288
221048_x_at	C17orf80	0.0447761	0.527023	0.372441	0.3655		0.134328	1.01206	0.973297	0.971939
219260_s_at	C17orf81	0.0410448	1.03703	0.959647	0.958789		0.119403	1.40801	0.318922	0.319559
218896_s_at	C17orf85	0.108209	0.439145	0.110616	0.101431		0.119403	0.95644	0.911413	0.911602
221621_at	C17orf86	0.108209	1.5752	0.167814	0.164469		0.13806	1.50342	0.18643	0.183024
207996_s_at	C18orf1	0.104478	1.66578	0.137765	0.13568		0.0932836	0.674679	0.445187	0.447454
212055_at	C18orf10	0.156716	1.5188	0.163967	0.162284		0.0970149	0.931581	0.86845	0.867477
219419_at	C18orf22	0.100746	1.30752	0.454024	0.451003		0.13806	0.910765	0.804023	0.804194
217640_x_at	C18orf24	0.0634328	2.01263	0.0809191	0.075079		0.164179	0.389477	0.0277001	0.023135
217508_s_at	C18orf25	0.0559701	1.06201	0.907223	0.909432		0.152985	0.529948	0.11199	0.106131
206273_at	C18orf43	0.0671642	1.60427	0.310849	0.307449		0.0597015	0.506038	0.250123	0.242484
221190_s_at	C18orf8	0.0820896	0.644772	0.394691	0.390508		0.0858209	0.314316	0.106971	0.0885674
221739_at	C19orf10	0.0634328	1.62547	0.256278	0.251784		0.0597015	0.410637	0.215141	0.199916
221316_at	C19orf15	0.0373134					0.0485075	2.29627	0.0751675	0.0682972
214173_x_at	C19orf2	0.134328	2.05615	0.0199041	0.017437		0.0820896	0.887331	0.780118	0.777735
212925_at	C19orf21	0.0485075	2.72755	0.00772293	0.00556642		0.13806	0.232731	0.0135929	0.00716389
55705_at	C19orf22	0.0970149	0.582388	0.245417	0.239686		0.0783582	1.18736	0.688159	0.684645
221587_s_at	C19orf24	0.104478	0.916623	0.83875	0.841172		0.0932836	1.02853	0.947568	0.950089
215325_x_at	C19orf26	0.126866	1.13587	0.723142	0.723629		0.0895522	0.86949	0.727951	0.727201
220178_at	C19orf28	0.0746269	1.31119	0.472615	0.474364		0.141791	0.428675	0.0685015	0.0609573
214892_x_at	C19orf29	0.0820896	0.695536	0.435509	0.433282		0.130597	1.04136	0.909951	0.910724
214296_x_at	C19orf36	0.0746269	1.049	0.910982	0.909208		0.13806	1.0552	0.875496	0.874359
219005_at	C19orf4	0.0970149	0.335974	0.0650649	0.0531856		0.0410448	0.295258	0.226073	0.198504
214816_x_at	C19orf40	0.119403	1.06362	0.870054	0.873287		0.115672	0.943519	0.877339	0.874432
219097_x_at	C19orf42	0.126866	0.791373	0.55814	0.557248		0.11194	0.923625	0.833381	0.832391
200076_s_at	C19orf50	0.123134	1.10979	0.771275	0.767996		0.0522388	1.39922	0.515262	0.515454
217926_at	C19orf53	0.115672	1.76454	0.0743566	0.0713127		0.100746	0.391162	0.112004	0.099578
222052_at	C19orf54	0.104478	0.336211	0.0650338	0.0525859		0.0634328	1.09673	0.8425	0.844696
217780_at	C19orf56	0.108209	1.0489	0.899124	0.899502		0.11194	0.653982	0.320972	0.316192
206901_at	C19orf57	0.149254	0.966923	0.929233	0.934923		0.0820896	0.627736	0.319125	0.318002
218260_at	C19orf58	0.0970149	2.25889	0.0192094	0.0171261		0.100746	0.329337	0.0600982	0.0478336
212574_x_at	C19orf6	0.0559701	0.493782	0.325877	0.317752		0.126866	1.06885	0.840226	0.839649
213390_at	C19orf7	0.0895522	0.531325	0.284434	0.277044		0.11194	1.45805	0.270875	0.266642
200056_s_at	C1D	0.104478	1.67467	0.132681	0.128185		0.0895522	0.918601	0.842888	0.84051
219439_at	C1GALT1	0.0970149	0.929712	0.855165	0.855962		0.0858209	0.797493	0.626305	0.627743
219283_at	C1GALT1C1	0.130597	1.32177	0.380707	0.377806		0.0634328	0.807204	0.678283	0.676234
220235_s_at	C1orf103	0.123134	0.627298	0.275686	0.270783		0.100746	1.00216	0.995981	0.990663
214357_at	C1orf105	0.0485075	0.481846	0.310511	0.301676		0.175373	1.13661	0.678337	0.67808
219010_at	C1orf106	0.160448	1.66247	0.0825336	0.0795472		0.0932836	0.685411	0.416522	0.413995
204700_x_at	C1orf107	0.156716	0.93886	0.853916	0.853862		0.0783582	0.439949	0.16534	0.155179
217893_s_at	C1orf108	0.0932836	0.826702	0.682665	0.683139		0.0970149	0.780765	0.594856	0.599072
218712_at	C1orf109	0.0970149	1.26638	0.530705	0.529772		0.11194	1.19932	0.649759	0.641654
220840_s_at	C1orf112	0.0858209	0.631704	0.373049	0.369343		0.130597	0.747876	0.466699	0.463073
220193_at	C1orf113	0.0895522	0.528083	0.215814	0.207666		0.104478	1.23302	0.578074	0.580194
206721_at	C1orf114	0.0895522	1.70149	0.121663	0.117468		0.16791	1.13866	0.673959	0.674918
218546_at	C1orf115	0.0895522	0.61709	0.349133	0.343334		0.11194	1.72488	0.0867408	0.0834443
219476_at	C1orf116	0.123134	1.55087	0.183255	0.181556		0.134328	1.29418	0.434478	0.435462
212371_at	C1orf121	0.145522	0.672886	0.294598	0.29275		0.0783582	1.42383	0.376503	0.376261
203197_s_at	C1orf123	0.145522	0.958705	0.901998	0.902941		0.0597015	1.02552	0.961077	0.963104
221182_at	C1orf129	0.0634328	0.396257	0.197314	0.181345		0.0932836	0.741091	0.519375	0.518133
220011_at	C1orf135	0.0932836	0.795602	0.62281	0.620167		0.0970149	0.34542	0.0723305	0.0608794
220996_s_at	C1orf14	0.134328	0.716912	0.376936	0.37306		0.0522388	0.557987	0.41691	0.417291
212004_at	C1orf144	0.100746	1.99366	0.0362596	0.0325068		0.0858209	0.954203	0.906795	0.904303
218165_at	C1orf149	0.0970149	1.52497	0.218166	0.216586		0.0895522	1.67266	0.172281	0.165929
213528_at	C1orf156	0.160448	0.981878	0.955769	0.953116		0.11194	0.789686	0.580887	0.577927
219337_at	C1orf159	0.0970149	1.62809	0.173596	0.168295		0.119403	0.880347	0.749633	0.749199
52078_at	C1orf160	0.119403	0.545055	0.191649	0.184013		0.104478	1.36091	0.414284	0.406711
219420_s_at	C1orf163	0.11194	1.388	0.361071	0.361004		0.141791	1.13894	0.70443	0.704206
219988_s_at	C1orf164	0.0970149	1.04989	0.897279	0.900463		0.0895522	2.23831	0.0260715	0.0228028
219670_at	C1orf165	0.0783582	0.847729	0.722558	0.720492		0.108209	1.0841	0.83056	0.833722
218246_at	C1orf166	0.0820896	1.47077	0.30566	0.299558		0.108209	1.09647	0.818135	0.815953
222000_at	C1orf174	0.115672	0.538043	0.182424	0.17589		0.123134	1.55959	0.162763	0.159202
214147_at	C1orf175	0.175373	0.710655	0.318759	0.31445		0.0597015	0.758165	0.59273	0.591686
219567_s_at	C1orf176	0.100746	1.28326	0.486151	0.487747		0.141791	0.606492	0.211157	0.206452
218932_at	C1orf181	0.115672	1.34915	0.454773	0.452571		0.0895522	0.899063	0.803579	0.80387
220476_s_at	C1orf183	0.141791	1.40116	0.32751	0.328474		0.0298507
203550_s_at	C1orf2	0.123134	0.649787	0.313552	0.308539		0.0858209	0.871372	0.767091	0.766115
216186_at	C1orf20	0.0335821					0.152985	0.559134	0.174574	0.170873
221272_s_at	C1orf21	0.0522388	0.991805	0.987282	0.984979		0.149254	1.95155	0.0265635	0.0241025
220992_s_at	C1orf25	0.119403	0.9715	0.938809	0.940297		0.0634328	1.35002	0.518885	0.517652
218721_s_at	C1orf27	0.123134	1.14807	0.700389	0.702679		0.130597	1.3857	0.306277	0.304933
210652_s_at	C1orf34	0.13806	0.816139	0.570512	0.569692		0.123134	1.00194	0.995687	0.997419
219063_at	C1orf35	0.104478	0.910476	0.814364	0.814975		0.0671642	0.578324	0.353854	0.348999
210785_s_at	C1orf38	0.0895522	0.66382	0.378705	0.374936		0.0783582	1.65995	0.205088	0.202147
203960_s_at	C1orf41	0.0970149	1.04621	0.909975	0.912802		0.134328	0.829283	0.639492	0.638357
216935_at	C1orf46	0.119403	0.550018	0.163592	0.161018		0.0783582	0.572026	0.344323	0.340126
62212_at	C1orf50	0.108209	2.27235	0.0102694	0.00847089		0.119403	0.997497	0.994692	0.992933
219506_at	C1orf54	0.0783582	1.32908	0.476205	0.471632		0.115672	1.7017	0.14129	0.138257
221222_s_at	C1orf56	0.119403	0.842395	0.667437	0.666622		0.0895522	2.83939	0.00073009	0.000422609
222301_at	C1orf61	0.0783582	1.11407	0.816506	0.818904		0.145522	0.768143	0.483592	0.482626
209007_s_at	C1orf63	0.0783582	0.864457	0.733906	0.731807		0.0783582	2.41309	0.0140879	0.011174
218914_at	C1orf66	0.0820896	0.230279	0.0410187	0.0261612		0.0746269	0.584971	0.364131	0.359088
216701_at	C1orf68	0.0186567					0.0932836	1.39593	0.375801	0.371377
215490_at	C1orf69	0.0820896	1.29748	0.51428	0.511951		0.0708955	0.892724	0.807858	0.807791
218814_s_at	C1orf75	0.0820896	0.3303	0.122861	0.10443		0.152985	0.979725	0.950462	0.950965
222095_s_at	C1orf76	0.0820896	0.633768	0.376643	0.372411		0.0708955	0.301226	0.0952437	0.0782674
202559_x_at	C1orf77	0.0970149	1.03693	0.927638	0.928979		0.104478	0.750498	0.537486	0.541157
221710_x_at	C1orf78	0.160448	1.13423	0.683606	0.686583		0.0634328	1.26799	0.609693	0.607513
220199_s_at	C1orf80	0.0932836	1.10609	0.788977	0.789589		0.0895522	0.820287	0.670038	0.668727
219504_s_at	C1orf82	0.0970149	1.00821	0.983657	0.982775		0.130597	0.962179	0.918456	0.922646
220963_s_at	C1orf89	0.0858209	1.13044	0.758849	0.761715		0.119403	0.979352	0.95582	0.954217
203429_s_at	C1orf9	0.0820896	1.23227	0.625967	0.625141		0.115672	0.938255	0.859063	0.859579
213925_at	C1orf95	0.11194	1.08101	0.836236	0.834799		0.0932836	1.43497	0.337509	0.333794
218232_at	C1QA	0.145522	1.01756	0.959477	0.960542		0.0597015	0.49849	0.332435	0.323381
202953_at	C1QB	0.119403	1.24577	0.539897	0.540002		0.0634328	0.832418	0.756579	0.756826
208910_s_at	C1QBP	0.0970149	1.07808	0.86056	0.861554		0.0970149	0.540091	0.232087	0.223796
218456_at	C1QDC1	0.134328	1.02158	0.95032	0.94681		0.108209	1.24698	0.538027	0.540535
205575_at	C1QL1	0.0410448	1.1259	0.869176	0.865569		0.145522	0.570558	0.189835	0.1841
220975_s_at	C1QTNF1	0.104478	0.423733	0.0977044	0.0908477		0.0671642	0.95999	0.930018	0.929297
220988_s_at	C1QTNF3	0.182836	0.819735	0.546266	0.544285		0.0410448	2.02331	0.172347	0.163554
212067_s_at	C1R	0.0671642	0.671401	0.440162	0.436306		0.0783582	2.60241	0.00787359	0.00591472
218983_at	C1RL	0.0895522	0.123151	0.0376885	0.0132762		0.100746	1.72764	0.127272	0.121116
208747_s_at	C1S	0.0485075	0.490229	0.321344	0.311639		0.0858209	2.64121	0.00332794	0.0023282
203052_at	C2	0.126866	0.929091	0.837357	0.834506		0.0634328	1.65914	0.237908	0.235236
207482_at	C20orf10	0.0671642	0.459018	0.278212	0.270432		0.13806	0.920269	0.825442	0.82371
219463_at	C20orf103	0.126866	0.665774	0.310025	0.311553		0.123134	1.68182	0.115291	0.110807
218448_at	C20orf11	0.11194	1.49366	0.224309	0.22092		0.0932836	0.599586	0.321078	0.316728
209020_at	C20orf111	0.126866	2.58905	0.00121317	0.000810235		0.0708955	0.344061	0.137194	0.118887
218159_at	C20orf116	0.104478	1.37	0.358811	0.356718		0.0746269	0.660902	0.48337	0.483283
207711_at	C20orf117	0.0970149	1.83866	0.0494185	0.0466244		0.104478	1.63138	0.15368	0.14997
219951_s_at	C20orf12	0.0970149	0.871965	0.748771	0.748756		0.119403	2.05821	0.0288466	0.0259287
218010_x_at	C20orf149	0.0746269	1.03136	0.942494	0.943503		0.130597	0.506004	0.142702	0.13619
219961_s_at	C20orf19	0.108209	1.20726	0.598831	0.599936		0.108209	1.62171	0.178369	0.176553
220426_at	C20orf195	0.104478	0.965581	0.92239	0.920599		0.0522388	1.04535	0.93143	0.931547
218586_at	C20orf20	0.108209	1.12384	0.756602	0.756752		0.104478	0.920894	0.836517	0.836088
219570_at	C20orf23	0.156716	0.670615	0.288732	0.284064		0.0783582	1.80533	0.11688	0.112703
217835_x_at	C20orf24	0.141791	2.68817	0.000837995	0.00054469		0.0410448	2.95911e-07	0.987863	0.0627611
50314_i_at	C20orf27	0.0820896	1.22426	0.612611	0.613427		0.0895522	1.33456	0.502314	0.504798
216119_s_at	C20orf28	0.108209	0.817588	0.61424	0.612513		0.100746	0.974267	0.947935	0.949111
219706_at	C20orf29	0.0932836	1.69713	0.139799	0.135213		0.0895522	0.239839	0.0468599	0.0310296
206656_s_at	C20orf3	0.126866	1.63472	0.111126	0.106378		0.0932836	0.593989	0.312266	0.307655
220477_s_at	C20orf30	0.0970149	0.982684	0.965103	0.966186		0.126866	1.13854	0.717168	0.720084
220888_s_at	C20orf32	0.13806	1.53748	0.177153	0.175312		0.0373134
219310_at	C20orf39	0.100746	0.557624	0.210543	0.205745		0.104478	2.5451	0.00255081	0.00180742
218089_at	C20orf4	0.145522	1.77652	0.0563609	0.0535672		0.0895522	0.392529	0.114068	0.102614
218796_at	C20orf42	0.108209	0.966599	0.942183	0.94498		0.0671642	0.788565	0.64514	0.642845
217737_x_at	C20orf43	0.123134	2.32693	0.0039404	0.00294592		0.0671642	0.707744	0.559384	0.560995
217935_s_at	C20orf44	0.126866	1.66692	0.0977465	0.092606		0.0559701	1.94068	0.121655	0.11609
217851_s_at	C20orf45	0.141791	1.3862	0.290052	0.288939		0.100746	0.314676	0.0505059	0.0391433
219958_at	C20orf46	0.0932836	1.27514	0.543196	0.534396		0.115672	0.483541	0.118692	0.111486
219559_at	C20orf59	0.0970149	1.41518	0.357839	0.352381		0.104478	0.364702	0.0876731	0.0745907
221762_s_at	C20orf67	0.0559701	0.93811	0.901377	0.902399		0.164179	0.889011	0.731535	0.732068
221452_s_at	C20orf7	0.104478	1.75628	0.0770685	0.0727336		0.0783582	1.36976	0.464348	0.466262
203996_s_at	C21orf2	0.0895522	1.37391	0.399132	0.398425		0.130597	0.916576	0.827455	0.828758
212875_s_at	C21orf25	0.0597015	0.671582	0.500476	0.496476		0.123134	1.25273	0.494158	0.495048
202217_at	C21orf33	0.123134	1.54522	0.20437	0.201989		0.0970149	0.566673	0.270645	0.264468
219004_s_at	C21orf45	0.126866	1.07476	0.848395	0.850116		0.0783582	0.880267	0.784035	0.782024
220372_at	C21orf55	0.0783582	0.773212	0.580241	0.577538		0.175373	1.68856	0.0617144	0.0587146
218123_at	C21orf59	0.0970149	1.04768	0.907163	0.908519		0.0970149	1.37469	0.398107	0.393828
218377_s_at	C21orf6	0.0746269	0.533983	0.288279	0.281038		0.100746	1.30601	0.456347	0.455448
220543_at	C21orf62	0.0149254					0.19403	0.565214	0.096313	0.0929717
218515_at	C21orf66	0.123134	0.672141	0.3531	0.352608		0.100746	1.28282	0.486608	0.486751
221211_s_at	C21orf7	0.0895522	0.568904	0.274213	0.268985		0.0858209	0.867643	0.760147	0.759348
220826_at	C21orf77	0.0746269	1.33989	0.464321	0.461934		0.104478	0.575247	0.28365	0.278659
220941_s_at	C21orf91	0.0858209	1.0392	0.934122	0.926057		0.123134	0.687644	0.348553	0.346213
220918_at	C21orf96	0.0559701	0.416837	0.223236	0.208917		0.145522	0.828448	0.617569	0.617843
207701_at	C22orf24	0.0708955	0.65237	0.469626	0.464931		0.145522	0.934103	0.842247	0.83998
220681_at	C22orf26	0.212687	0.909999	0.753526	0.755581		0.0298507
200042_at	C22orf28	0.115672	1.40731	0.341081	0.336724		0.0746269	1.0424	0.922675	0.923897
219560_at	C22orf29	0.0858209	2.10539	0.037767	0.033772		0.104478	0.909648	0.812505	0.815729
216555_at	C22orf30	0.0895522	1.48958	0.319084	0.316978		0.152985	0.638666	0.23373	0.229509
206839_at	C22orf31	0.0223881					0.164179	1.361	0.318914	0.316723
217668_at	C22orf36	0.126866	1.7173	0.134636	0.130978		0.0261194
202027_at	C22orf5	0.0746269	0.667014	0.432805	0.430118		0.115672	1.26174	0.537323	0.532084
217118_s_at	C22orf9	0.115672	0.775515	0.524485	0.524946		0.108209	1.13246	0.741714	0.741467
221984_s_at	C2orf17	0.152985	1.65695	0.0933771	0.0913308		0.100746	0.380161	0.10163	0.0893106
219783_at	C2orf18	0.145522	0.926219	0.83062	0.83014		0.0895522	1.20663	0.63803	0.636291
200070_at	C2orf24	0.115672	1.31116	0.428963	0.430197		0.0708955	0.771861	0.615473	0.613909
217883_at	C2orf25	0.126866	1.64746	0.146683	0.143687		0.11194	0.777006	0.556182	0.554177
206611_at	C2orf27	0.0970149	2.23557	0.0115052	0.00960229		0.0858209	2.01873	0.062566	0.0573378
219329_s_at	C2orf28	0.100746	0.537226	0.228272	0.221836		0.123134	1.29656	0.44945	0.450747
216305_s_at	C2orf3	0.0970149	0.765963	0.56655	0.565986		0.123134	0.968186	0.935474	0.941565
219137_s_at	C2orf33	0.119403	1.05884	0.873371	0.874307		0.119403	1.10264	0.784927	0.78524
219617_at	C2orf34	0.0671642	1.11729	0.811544	0.812504		0.100746	1.13537	0.736264	0.735457
220172_at	C2orf37	0.0895522	2.129	0.028392	0.024793		0.100746	0.398297	0.0746722	0.0660766
219065_s_at	C2orf4	0.100746	0.692307	0.429048	0.425095		0.11194	0.919537	0.823717	0.820822
219128_at	C2orf42	0.104478	0.795408	0.592917	0.592499		0.100746	1.24292	0.564115	0.562572
222192_s_at	C2orf43	0.0858209	0.942398	0.889842	0.887485		0.160448	0.523559	0.105255	0.100408
219120_at	C2orf44	0.104478	0.972249	0.943799	0.942459		0.149254	1.35807	0.321166	0.317398
219176_at	C2orf47	0.130597	1.13823	0.718377	0.715412		0.134328	1.12117	0.738606	0.741786
219662_at	C2orf49	0.108209	1.37011	0.38038	0.381604		0.100746	0.60411	0.278445	0.272575
209906_at	C3AR1	0.0970149	0.699717	0.442387	0.440195		0.0671642	1.04342	0.934444	0.936551
219288_at	C3orf14	0.0895522	1.59441	0.215636	0.21247		0.145522	0.362294	0.0489202	0.0405459
219114_at	C3orf18	0.0746269	0.468021	0.198685	0.188814		0.190299	2.25256	0.00275977	0.00209963
220612_at	C3orf26	0.0559701	1.30451	0.567903	0.56912		0.130597	1.49557	0.206754	0.206104
208440_at	C3orf27	0.13806	0.97427	0.937143	0.933753		0.0746269	0.926351	0.858384	0.85743
220942_x_at	C3orf28	0.104478	0.925972	0.857336	0.855988		0.0858209	0.94518	0.895151	0.892661
206741_at	C3orf32	0.0410448	1.02112	0.971776	0.967604		0.0783582	0.758456	0.552775	0.550693
221175_at	C3orf36	0.0746269	0.909509	0.854322	0.861473		0.0298507
201678_s_at	C3orf37	0.0895522	0.952897	0.910191	0.908902		0.0634328	0.372095	0.168659	0.151817
221904_at	C3orf40	0.0932836	0.94735	0.899383	0.899438		0.0783582	0.34688	0.140277	0.122209
208247_at	C3orf51	0.0447761	1.27468	0.682168	0.683795		0.134328	0.744665	0.435307	0.436548
219474_at	C3orf52	0.0671642	2.73218	0.00810169	0.00601736		0.0970149	1.33368	0.444636	0.444339
209177_at	C3orf60	0.0970149	2.06102	0.023111	0.0205768		0.123134	0.995074	0.989564	0.993983
209284_s_at	C3orf63	0.115672	1.41375	0.293634	0.29367		0.0783582	0.8032	0.637467	0.634916
221935_s_at	C3orf64	0.100746	0.368888	0.0913485	0.0790997		0.0932836	0.894054	0.793461	0.792262
218587_s_at	C3orf9	0.145522	0.706708	0.356505	0.355372		0.152985	1.78556	0.0478683	0.0451766
208451_s_at	C4A	0.0522388	0.535536	0.384651	0.376617		0.149254	1.4787	0.219113	0.215048
205654_at	C4BPA	0.0186567					0.115672	0.51016	0.192035	0.184446
208209_s_at	C4BPB	0.179104	0.932219	0.820727	0.818474		0.0746269	0.561743	0.32925	0.327239
215141_at	C4orf10	0.0335821					0.130597	1.10804	0.764529	0.765374
210054_at	C4orf15	0.119403	0.754061	0.509412	0.512427		0.108209	1.17447	0.669405	0.669015
219023_at	C4orf16	0.0783582	1.08551	0.84795	0.850626		0.108209	1.84235	0.0638605	0.0593719
219872_at	C4orf18	0.119403	0.53237	0.174988	0.167559		0.0746269	3.05597	0.00193567	0.00112121
219450_at	C4orf19	0.13806	1.12634	0.71811	0.715757		0.100746	0.381222	0.102485	0.0892607
218449_at	C4orf20	0.134328	0.870018	0.711615	0.709943		0.108209	1.04114	0.919566	0.922351
220891_at	C4orf23	0.0223881					0.179104	0.946993	0.860036	0.858065
218646_at	C4orf27	0.0895522	2.07763	0.0264754	0.0231381		0.11194	0.9841	0.966044	0.966764
219980_at	C4orf29	0.0895522	0.972494	0.948105	0.94562		0.115672	0.730236	0.462397	0.461433
219717_at	C4orf30	0.119403	0.962705	0.924337	0.924425		0.108209	0.648794	0.312846	0.311007
219747_at	C4orf31	0.160448	0.384863	0.0402183	0.0334772		0.104478	1.31386	0.445829	0.443048
222336_at	C4orf34	0.0485075	0.231488	0.146525	0.113399		0.0895522	1.50685	0.276997	0.275841
207241_at	C4orf6	0.0485075	0.829109	0.751147	0.758391		0.152985	0.906088	0.783046	0.77997
203600_s_at	C4orf8	0.123134	0.628435	0.277514	0.273989		0.119403	1.08207	0.834257	0.826991
214661_s_at	C4orf9	0.152985	1.19714	0.58544	0.583668		0.115672	1.13419	0.725049	0.724105
205500_at	C5	0.104478	1.33268	0.423085	0.424401		0.126866	1.33696	0.396644	0.39256
220088_at	C5AR1	0.104478	0.885309	0.746815	0.744249		0.0895522	0.567438	0.337705	0.330804
201310_s_at	C5orf13	0.0746269	0.513775	0.259506	0.252283		0.0932836	0.418452	0.140163	0.127691
220495_s_at	C5orf14	0.126866	0.616836	0.258955	0.254717		0.0858209	0.825737	0.680649	0.680857
203024_s_at	C5orf15	0.115672	1.20455	0.60346	0.601212		0.13806	0.975514	0.944825	0.941522
212936_at	C5orf21	0.134328	0.946805	0.878653	0.879646		0.0634328	2.34614	0.0237717	0.0193826
203738_at	C5orf22	0.115672	0.911804	0.817425	0.819079		0.0858209	0.472133	0.203986	0.1943
219054_at	C5orf23	0.126866	0.671394	0.351805	0.348144		0.0708955	0.690978	0.532021	0.530307
219029_at	C5orf28	0.119403	1.01712	0.966132	0.964821		0.108209	1.01236	0.975507	0.97345
218588_s_at	C5orf3	0.100746	1.22551	0.59064	0.59257		0.0932836	1.91994	0.0573822	0.0536598
221823_at	C5orf30	0.0932836	0.804596	0.639927	0.638497		0.100746	1.00675	0.986557	0.97969
48030_i_at	C5orf4	0.0858209	1.21375	0.627544	0.625581		0.115672	1.46583	0.245635	0.241824
218518_at	C5orf5	0.100746	1.06189	0.880528	0.879294		0.108209	0.92275	0.850978	0.852875
210168_at	C6	0.0820896	0.317685	0.110199	0.0928978		0.115672	1.24768	0.518656	0.519959
207523_at	C6orf10	0.0634328	0.384817	0.183428	0.166713		0.0559701	0.716106	0.572092	0.571572
220614_s_at	C6orf103	0.0410448	0.729002	0.659954	0.657782		0.16791	0.878767	0.69496	0.694174
215100_at	C6orf105	0.0373134					0.0970149	0.907422	0.820433	0.823105
217925_s_at	C6orf106	0.108209	1.4753	0.256818	0.255315		0.130597	0.775481	0.524481	0.5225
39817_s_at	C6orf108	0.11194	1.09797	0.814953	0.81084		0.0671642	0.170494	0.0791686	0.0466767
212179_at	C6orf111	0.0932836	0.98869	0.977288	0.974602		0.108209	1.77889	0.0806774	0.0771544
221787_at	C6orf120	0.0932836	0.703888	0.44992	0.445994		0.104478	2.49191	0.0043968	0.00327576
207698_at	C6orf123	0.0223881					0.190299	1.22168	0.494396	0.496009
213322_at	C6orf130	0.0597015	0.763757	0.648522	0.646272		0.100746	0.645732	0.396328	0.393894
213678_at	C6orf137	0.0522388	0.991157	0.988026	0.986343		0.13806	1.02347	0.946098	0.948587
212923_s_at	C6orf145	0.0820896	0.600756	0.323223	0.317176		0.0895522	2.37885	0.0089828	0.00732474
220513_at	C6orf148	0.208955	1.09848	0.748277	0.745346		0.0447761	0.322344	0.261535	0.239167
220324_at	C6orf155	0.119403	0.556926	0.208029	0.200927		0.160448	1.39802	0.278104	0.273723
213312_at	C6orf162	0.0895522	1.36382	0.410233	0.410723		0.126866	0.742033	0.428211	0.424485
220904_at	C6orf208	0.0522388	1.25656	0.624067	0.621685		0.0746269	1.20219	0.666807	0.665867
218195_at	C6orf211	0.123134	1.69262	0.113649	0.110558		0.0559701	3.33602	0.00268678	0.00146809
221301_at	C6orf27	0.160448	0.565556	0.153513	0.148546		0.0970149	0.739808	0.516819	0.51369
206707_x_at	C6orf32	0.130597	0.379858	0.0604475	0.0512507		0.0895522	1.05242	0.904997	0.907607
218453_s_at	C6orf35	0.123134	1.63002	0.124868	0.122468		0.134328	1.22938	0.532991	0.537255
220755_s_at	C6orf48	0.130597	1.21892	0.563337	0.561455		0.119403	1.15381	0.689468	0.687805
218233_s_at	C6orf49	0.0932836	2.90394	0.000831667	0.000471759		0.0932836	0.577663	0.287063	0.281598
207963_at	C6orf54	0.0820896	1.40144	0.370056	0.369866		0.0597015	0.361877	0.157208	0.141453
220150_s_at	C6orf60	0.0783582	1.31892	0.488123	0.489174		0.11194	1.04781	0.901296	0.904492
219673_at	C6orf61	0.108209	1.17043	0.676228	0.675411		0.0970149	1.57246	0.187054	0.184049
213872_at	C6orf62	0.130597	1.10349	0.773763	0.774853		0.104478	1.28407	0.484987	0.486555
218784_s_at	C6orf64	0.104478	2.24485	0.0111926	0.0089662		0.123134	0.886507	0.748978	0.745844
219006_at	C6orf66	0.108209	1.12505	0.768213	0.764035		0.100746	0.641291	0.339346	0.334345
220581_at	C6orf97	0.0895522	0.666358	0.382664	0.378174		0.108209	1.68093	0.147235	0.142286
202992_at	C7	0.104478	0.278534	0.0750412	0.0569182		0.115672	2.95398	0.000113654	5.27803e-05
219655_at	C7orf10	0.104478	1.48825	0.247634	0.247034		0.160448	1.40856	0.268486	0.268928
220231_at	C7orf16	0.00746269					0.197761	0.814553	0.506845	0.504557
204215_at	C7orf23	0.0858209	0.885515	0.814103	0.814217		0.100746	4.14689	1.76136e-06	2.57479e-07
215380_s_at	C7orf24	0.13806	1.60035	0.172494	0.171155		0.0858209	0.881385	0.768087	0.769205
221573_at	C7orf25	0.0970149	1.4963	0.262107	0.261952		0.108209	0.957197	0.907649	0.904506
47083_at	C7orf26	0.11194	1.4014	0.324843	0.32491		0.0783582	0.173895	0.0825478	0.0495448
201973_s_at	C7orf28A	0.141791	1.62163	0.130293	0.126072		0.0522388	1.46343	0.461137	0.455762
218008_at	C7orf42	0.134328	1.34985	0.381313	0.381865		0.104478	1.33903	0.415705	0.415298
220659_s_at	C7orf43	0.0447761	0.447991	0.264188	0.252609		0.126866	0.969939	0.932091	0.928906
209445_x_at	C7orf44	0.149254	1.58714	0.114456	0.112243		0.0634328	0.440318	0.253405	0.240061
220949_s_at	C7orf49	0.126866	0.876952	0.742615	0.746868		0.104478	0.795846	0.593451	0.593609
206305_s_at	C8A	0.134328	0.910716	0.79439	0.794715		0.0522388	0.295731	0.226674	0.198677
206979_at	C8B	0.0410448	0.799287	0.755036	0.753301		0.0970149	0.537363	0.18386	0.181453
210324_at	C8G	0.175373	1.75739	0.0371302	0.0353129		0.0522388	0.480769	0.307975	0.298568
208266_at	C8orf17	0.0410448	2.98298e-07	0.988586	0.0813626		0.190299	0.716528	0.330641	0.328714
219071_x_at	C8orf30A	0.145522	1.80471	0.049656	0.0469566		0.0522388	2.86097e-07	0.986392	0.034552
219060_at	C8orf32	0.100746	2.39355	0.00471276	0.00362302		0.11194	0.551533	0.248901	0.244069
218187_s_at	C8orf33	0.179104	1.93768	0.0163031	0.0143877		0.0671642	0.416954	0.223014	0.207868
220222_at	C8orf39	0.119403	0.667861	0.345258	0.342421		0.0410448	1.60192	0.426359	0.421924
218541_s_at	C8orf4	0.134328	0.279599	0.0309305	0.0212477		0.0410448	0.63384	0.525616	0.522638
219124_at	C8orf41	0.108209	1.60777	0.166793	0.162519		0.11194	1.46678	0.26366	0.262809
220216_at	C8orf44	0.0895522	1.10316	0.794933	0.798487		0.0708955	0.801966	0.669713	0.66859
207458_at	C8orf51	0.0746269	2.04087	0.0585612	0.0523819		0.0634328	0.419432	0.226208	0.211318
218500_at	C8orf55	0.149254	1.62855	0.104452	0.10108		0.119403	0.493364	0.170535	0.162474
220712_at	C8orf60	0.0970149	0.991015	0.981964	0.980645		0.104478	0.93624	0.877682	0.879542
205308_at	C8orf70	0.0373134					0.0820896	1.19722	0.65209	0.653037
210464_at	C8orf71	0.0522388	0.665992	0.571408	0.569249		0.0485075	0.427685	0.237667	0.225058
221959_at	C8orf72	0.115672	1.1525	0.678988	0.682185		0.160448	1.37941	0.298248	0.295006
206727_at	C9	0.0932836	0.53226	0.221773	0.214238		0.0559701	3.35811	0.00135329	0.000661622
216675_at	C9orf106	0.0485075	1.00334	0.994842	0.992297		0.156716	1.29649	0.415651	0.416189
218565_at	C9orf114	0.0820896	0.617908	0.350614	0.347281		0.126866	0.867732	0.722454	0.723277
59437_at	C9orf116	0.108209	1.11614	0.77049	0.770887		0.0783582	1.48453	0.356196	0.355174
207839_s_at	C9orf127	0.104478	1.35061	0.424798	0.420815		0.130597	1.10669	0.777055	0.775255
216084_at	C9orf144	0.0373134					0.242537	0.776329	0.38719	0.383258
216769_x_at	C9orf150	0.119403	0.875545	0.724677	0.724466		0.145522	1.41058	0.317296	0.316646
47530_at	C9orf156	0.126866	1.00493	0.988559	0.985494		0.126866	1.25348	0.509619	0.510351
41047_at	C9orf16	0.123134	1.66732	0.097726	0.094953		0.0634328	0.939296	0.903386	0.907325
220660_at	C9orf27	0.0186567					0.0708955	1.00843	0.98559	0.986255
212848_s_at	C9orf3	0.100746	0.446234	0.1182	0.109486		0.0820896	0.534715	0.289205	0.281791
221072_at	C9orf31	0.115672	0.981455	0.962649	0.963629		0.0895522	0.792006	0.616009	0.613424
217130_at	C9orf33	0.0746269	0.603575	0.327662	0.323641		0.126866	1.24265	0.510451	0.510337
215935_at	C9orf36	0.0186567					0.123134	0.726858	0.424984	0.425707
208077_at	C9orf38	0.0671642	1.44608	0.328413	0.328659		0.123134	1.29596	0.493295	0.495136
220095_at	C9orf39	0.0373134					0.179104	1.14442	0.653049	0.656625
218904_s_at	C9orf40	0.0895522	1.34118	0.435684	0.436519		0.149254	1.47542	0.184429	0.182645
221422_s_at	C9orf45	0.0597015	0.423592	0.231479	0.216778		0.0970149	0.864432	0.73357	0.735822
218992_at	C9orf46	0.13806	1.04642	0.894638	0.897986		0.0932836	1.16707	0.69971	0.703101
215390_at	C9orf5	0.0820896	1.3547	0.447417	0.446738		0.108209	0.84063	0.685465	0.692477
220505_at	C9orf53	0.100746	0.943911	0.893128	0.895152		0.0597015	0.395679	0.196885	0.181458
218998_at	C9orf6	0.0932836	0.569643	0.275195	0.270545		0.11194	1.09997	0.800268	0.803275
213900_at	C9orf61	0.104478	0.391008	0.111924	0.0989456		0.0708955	0.919983	0.871594	0.875469
220218_at	C9orf68	0.0335821					0.13806	0.396743	0.047059	0.0402084
61874_at	C9orf7	0.13806	0.690007	0.352599	0.351095		0.123134	0.5017	0.138174	0.131373
220285_at	C9orf77	0.0932836	1.06259	0.887501	0.885942		0.11194	0.717714	0.438173	0.438724
218116_at	C9orf78	0.100746	1.14477	0.7351	0.727254		0.108209	0.973926	0.947264	0.948457
219276_x_at	C9orf82	0.0895522	0.738294	0.556471	0.553828		0.0970149	1.36938	0.380679	0.381633
219828_at	C9orf86	0.0858209	0.977755	0.958054	0.959561		0.115672	1.66829	0.120463	0.116668
220050_at	C9orf9	0.100746	0.671158	0.439575	0.436487		0.0783582	4.44834	1.47537e-06	1.34829e-07
221865_at	C9orf91	0.13806	1.28489	0.446935	0.445107		0.0671642	0.934723	0.895873	0.893911
219147_s_at	C9orf95	0.0970149	0.729042	0.496555	0.492898		0.0895522	1.73741	0.107054	0.10386
213161_at	C9orf97	0.0932836	0.818015	0.6656	0.66557		0.130597	1.15148	0.668938	0.669141
205950_s_at	CA1	0.0671642	1.01081	0.981561	0.979867		0.13806	1.13866	0.693995	0.696503
220889_s_at	CA10	0.201493	0.929109	0.812021	0.817808		0.0373134
209726_at	CA11	0.123134	0.833746	0.612843	0.613701		0.134328	1.26062	0.499154	0.500167
203963_at	CA12	0.0485075	0.574443	0.439968	0.433111		0.108209	1.3362	0.441628	0.439951
219464_at	CA14	0.100746	0.470533	0.144228	0.136227		0.175373	0.748413	0.418381	0.417593
209301_at	CA2	0.145522	0.611179	0.217755	0.213694		0.00746269
204865_at	CA3	0.0783582	0.898376	0.817714	0.816833		0.212687	1.43628	0.188027	0.187699
206209_s_at	CA4	0.0820896	0.720692	0.52557	0.522531		0.149254	1.24043	0.498835	0.498453
207421_at	CA5A	0.156716	0.850831	0.63729	0.640073		0.0671642	1.36046	0.508223	0.504123
214082_at	CA5B	0.0485075	0.521011	0.363965	0.355805		0.164179	0.912736	0.781748	0.785655
206873_at	CA6	0.0373134					0.0373134
207504_at	CA7	0.0559701	0.719186	0.576916	0.577651		0.0634328	0.764591	0.649922	0.647783
220234_at	CA8	0.0559701	1.04686	0.929234	0.931392		0.160448	0.998035	0.995245	0.995118
205199_at	CA9	0.0932836	1.62176	0.176776	0.173074		0.141791	0.864987	0.672455	0.671496
217873_at	CAB39	0.100746	0.565638	0.269115	0.262477		0.156716	1.12644	0.729991	0.732396
221003_s_at	CAB39L	0.104478	1.00056	0.998885	0.99827		0.13806	1.05487	0.871217	0.874845
218168_s_at	CABC1	0.0970149	0.903318	0.812197	0.811169		0.0820896	1.44296	0.392154	0.384074
37652_at	CABIN1	0.100746	1.16637	0.682849	0.685351		0.115672	1.22112	0.579462	0.577013
208321_s_at	CABP1	0.126866	0.633279	0.285744	0.283897		0.0522388	0.65147	0.468544	0.467641
207745_at	CABP2	0.100746	0.797031	0.625617	0.627634		0.0485075	0.247205	0.165503	0.132998
221160_s_at	CABP3	0.141791	1.05666	0.872199	0.87452		0.0186567
219928_s_at	CABYR	0.104478	1.06592	0.865517	0.868939		0.0895522	0.95973	0.923467	0.922241
214933_at	CACNA1A	0.164179	0.535742	0.118048	0.11233		0.0783582	1.36126	0.471084	0.464472
207162_s_at	CACNA1B	0.145522	1.03716	0.915166	0.915855		0.0522388	0.209692	0.121248	0.0877199
211592_s_at	CACNA1C	0.0746269	0.623639	0.36023	0.357549		0.149254	1.01439	0.968208	0.962015
207998_s_at	CACNA1D	0.0634328	0.774603	0.620412	0.617867		0.0970149	1.46352	0.287716	0.286904
208432_s_at	CACNA1E	0.160448	0.796354	0.506445	0.50532		0.0335821
208377_s_at	CACNA1F	0.179104	0.639788	0.192702	0.191462		0.0447761	0.244979	0.162792	0.130141
211315_s_at	CACNA1G	0.0671642	0.899032	0.818985	0.816794		0.164179	0.532117	0.114137	0.109478
205845_at	CACNA1H	0.212687	1.1242	0.682419	0.682118		0.0335821
221631_at	CACNA1I	0.0820896	0.497141	0.23706	0.22859		0.171642	0.708542	0.335753	0.333709
217515_s_at	CACNA1S	0.100746	0.495712	0.235799	0.229479		0.0373134
207050_at	CACNA2D1	0.0559701	0.683222	0.462732	0.46336		0.141791	0.766709	0.480801	0.482342
204811_s_at	CACNA2D2	0.100746	1.03778	0.926151	0.928885		0.0746269	0.982783	0.970213	0.967894
219714_s_at	CACNA2D3	0.0820896	0.54208	0.235709	0.228829		0.100746	1.15208	0.723085	0.722963
210185_at	CACNB1	0.0895522	0.845927	0.719013	0.716725		0.156716	0.758665	0.46342	0.462951
207776_s_at	CACNB2	0.0932836	1.1192	0.778046	0.776531		0.123134	0.746249	0.463407	0.460706
34726_at	CACNB3	0.108209	1.4694	0.307786	0.306439		0.0820896	0.687954	0.46873	0.465557
207693_at	CACNB4	0.130597	1.00001	0.999973	0.996825		0.0410448	0.478445	0.305329	0.295315
206612_at	CACNG1	0.119403	2.20026	0.0109744	0.00939077		0.11194	0.227225	0.0390352	0.0241845
214495_at	CACNG2	0.126866	0.577797	0.199664	0.193057		0.0559701	2.90714e-07	0.987182	0.0481945
206384_at	CACNG3	0.11194	0.437193	0.108841	0.100147		0.0298507
62987_r_at	CACNG4	0.123134	2.17971	0.00954289	0.00792293		0.11194	0.34011	0.0678623	0.0558962
221401_at	CACNG5	0.16791	2.00459	0.0101886	0.00893024		0.0373134
211761_s_at	CACYBP	0.119403	1.05333	0.890429	0.892272		0.0858209	0.261243	0.0615731	0.0448575
202715_at	CAD	0.119403	1.277	0.49472	0.489294		0.0746269	1.37409	0.458416	0.453864
204814_at	CADPS	0.0373134					0.100746	0.676026	0.361383	0.360043
219572_at	CADPS2	0.0932836	0.574255	0.281905	0.274648		0.0970149	1.53108	0.213976	0.210426
205626_s_at	CALB1	0.0485075	0.222872	0.136309	0.102365		0.152985	1.11682	0.737327	0.73609
205428_s_at	CALB2	0.130597	1.44717	0.263189	0.260278		0.0559701	0.781229	0.676025	0.677701
214693_x_at	CALCA	0.149254	0.616675	0.225873	0.22061		0.0858209	0.805896	0.614767	0.616024
214636_at	CALCB	0.0335821					0.175373	0.749677	0.383209	0.38263
209002_s_at	CALCOCO1	0.156716	0.549976	0.134364	0.129665		0.0559701	2.41634	0.0397735	0.0331846
210817_s_at	CALCOCO2	0.134328	0.994275	0.987204	0.987307		0.0783582	1.46989	0.368932	0.368336
207887_s_at	CALCR	0.0410448	1.03012	0.959929	0.961633		0.134328	0.693397	0.35904	0.356594
206331_at	CALCRL	0.115672	0.810773	0.599317	0.60374		0.104478	1.69536	0.0971211	0.093885
212077_at	CALD1	0.0671642	0.489883	0.227493	0.220054		0.115672	0.963164	0.92064	0.920182
209563_x_at	CALM1	0.0895522	3.83086	1.61115e-05	3.70289e-06		0.0783582	0.704012	0.496204	0.495434
207243_s_at	CALM2	0.130597	0.753548	0.478357	0.477814		0.0671642	1.92464	0.101408	0.0963767
200622_x_at	CALM3	0.145522	1.18637	0.604143	0.60395		0.104478	1.39133	0.334929	0.334855
210020_x_at	CALML3	0.100746	0.562992	0.265098	0.25807		0.119403	1.5594	0.177539	0.17505
221879_at	CALML4	0.11194	0.618051	0.300648	0.297373		0.0970149	1.18596	0.651156	0.651251
220414_at	CALML5	0.197761	1.32555	0.324531	0.322427		0.0522388	0.490844	0.232328	0.228878
212952_at	CALR	0.134328	0.983114	0.962062	0.96335		0.0634328	0.197068	0.106965	0.0730869
200757_s_at	CALU	0.16791	1.25285	0.453176	0.454414		0.0820896	0.780307	0.593907	0.591279
204392_at	CAMK1	0.100746	0.959673	0.913222	0.910341		0.0932836	1.31111	0.471902	0.472982
220246_at	CAMK1D	0.0335821					0.171642	0.775528	0.461201	0.463992
217128_s_at	CAMK1G	0.0410448	1.72497	0.29132	0.287236		0.123134	0.860416	0.690101	0.688426
213108_at	CAMK2A	0.100746	1.3748	0.353969	0.350585		0.0298507
34846_at	CAMK2B	0.0634328	1.4087	0.391985	0.392773		0.141791	0.302606	0.0430222	0.0319605
217569_x_at	CAMK2D	0.0410448	1.09258	0.881013	0.882822		0.156716	0.652353	0.256726	0.252835
212757_s_at	CAMK2G	0.119403	1.74661	0.0914928	0.0853714		0.0932836	0.793529	0.618886	0.619467
218309_at	CAMK2N1	0.0746269	1.35713	0.475583	0.47338		0.152985	1.32723	0.374102	0.374621
210349_at	CAMK4	0.0410448	0.900307	0.883844	0.88272		0.123134	0.422605	0.0948616	0.0850017
213812_s_at	CAMKK2	0.0895522	3.69026	4.74483e-05	1.3838e-05		0.123134	0.762193	0.47114	0.467941
219365_s_at	CAMKV	0.0597015	0.460434	0.279923	0.268716		0.149254	1.75596	0.054467	0.0516915
203538_at	CAMLG	0.115672	1.66695	0.121195	0.116538		0.11194	1.05308	0.890831	0.890363
210244_at	CAMP	0.179104	1.31665	0.359821	0.356232		0.0447761	0.235645	0.151543	0.119465
212711_at	CAMSAP1	0.119403	1.04451	0.913298	0.904211		0.115672	1.18075	0.61521	0.619231
212765_at	CAMSAP1L1	0.0932836	1.08337	0.841104	0.838294		0.0746269	0.737999	0.555706	0.552625
213268_at	CAMTA1	0.0858209	1.12372	0.770206	0.773057		0.152985	1.80611	0.0389304	0.036606
212948_at	CAMTA2	0.115672	0.446093	0.117426	0.107326		0.0858209	1.41705	0.382681	0.381145
207483_s_at	CAND1	0.123134	1.92072	0.0350952	0.0321974		0.134328	1.5315	0.155719	0.154466
213547_at	CAND2	0.0970149	0.51728	0.201106	0.192373		0.0820896	1.33205	0.503496	0.497602
221732_at	CANT1	0.115672	1.24006	0.547976	0.542007		0.0559701	2.87726e-07	0.986456	0.0355195
200068_s_at	CANX	0.100746	1.78372	0.0925909	0.0884888		0.0708955	0.839706	0.73472	0.736295
200625_s_at	CAP1	0.100746	1.59792	0.215198	0.211909		0.0522388	2.10774	0.0825146	0.0767884
212551_at	CAP2	0.119403	2.2507	0.00715745	0.00578741		0.0932836	2.19707	0.0171715	0.0146896
201850_at	CAPG	0.11194	0.878182	0.744961	0.743464		0.0858209	2.05086	0.0460331	0.0410282
200752_s_at	CAPN1	0.0783582	0.667509	0.433187	0.429742		0.104478	1.14195	0.757612	0.750888
219333_s_at	CAPN10	0.0186567					0.11194	1.43672	0.290119	0.285958
207962_at	CAPN11	0.0410448	0.899755	0.858122	0.856252		0.0708955	0.878303	0.762563	0.761052
208683_at	CAPN2	0.0410448	0.278867	0.205298	0.176212		0.141791	1.77448	0.0500891	0.0471809
210944_s_at	CAPN3	0.141791	0.509733	0.115343	0.109064		0.0559701	3.54808	0.00337974	0.00178969
205166_at	CAPN5	0.0746269	1.28569	0.55782	0.559887		0.108209	1.68187	0.114589	0.111676
202966_at	CAPN6	0.0410448	0.25982	0.181341	0.15059		0.182836	1.14647	0.658398	0.662423
203357_s_at	CAPN7	0.108209	0.484184	0.159716	0.152268		0.134328	1.18662	0.618248	0.621497
208063_s_at	CAPN9	0.119403	1.12582	0.740783	0.743846		0.134328	1.49486	0.223256	0.222575
200001_at	CAPNS1	0.108209	1.18168	0.657647	0.660282		0.0932836	1.14649	0.732552	0.735432
208374_s_at	CAPZA1	0.123134	1.45807	0.252344	0.250835		0.104478	0.982763	0.963173	0.964784
201238_s_at	CAPZA2	0.100746	0.875826	0.739954	0.739562		0.0970149	1.4507	0.324514	0.323745
37012_at	CAPZB	0.100746	0.610261	0.288087	0.283279		0.0783582	1.76824	0.154705	0.148718
210026_s_at	CARD10	0.0447761	0.272451	0.197122	0.167278		0.0522388	1.86431	0.120689	0.116989
220599_s_at	CARD14	0.0858209	1.68953	0.143026	0.139072		0.13806	0.999441	0.998699	0.999452
204950_at	CARD8	0.0970149	1.41481	0.33262	0.332338		0.108209	1.51132	0.211301	0.208682
220162_s_at	CARD9	0.0671642	0.526502	0.37173	0.370266		0.134328	0.788245	0.551302	0.550107
218384_at	CARHSP1	0.108209	1.67204	0.118897	0.11612		0.0932836	1.03471	0.931892	0.926604
219713_at	CARKL	0.108209	0.754839	0.511071	0.513987		0.100746	1.20889	0.615551	0.616258
212512_s_at	CARM1	0.104478	1.61598	0.161259	0.156776		0.0970149	1.11632	0.782951	0.781787
212971_at	CARS	0.141791	3.5262	4.38119e-06	1.11764e-06		0.0597015	0.60878	0.400738	0.394704
206837_at	CART1	0.126866	0.752014	0.475365	0.47343		0.0895522	0.785421	0.603773	0.602706
206339_at	CARTPT	0.126866	0.971293	0.93852	0.940148		0.134328	0.834435	0.614063	0.614517
220168_at	CASC1	0.0970149	0.558796	0.258958	0.255176		0.126866	2.14654	0.0142342	0.0124101
207842_s_at	CASC3	0.115672	0.95212	0.896375	0.897524		0.100746	1.88016	0.0653861	0.0612752
220247_at	CASC5	0.108209	1.12407	0.757031	0.759315		0.100746	0.807198	0.592629	0.591764
219342_at	CASD1	0.160448	0.880383	0.710005	0.712294		0.0335821
211208_s_at	CASK	0.115672	1.59336	0.157555	0.154124		0.0783582	0.304245	0.0974405	0.0794357
61297_at	CASKIN2	0.0783582	0.711139	0.508603	0.511099		0.13806	1.34598	0.367684	0.36569
211366_x_at	CASP1	0.0858209	0.323026	0.115623	0.0974031		0.0858209	1.94775	0.0781036	0.0736881
205467_at	CASP10	0.0634328	0.196535	0.106367	0.0721336		0.145522	0.989027	0.97543	0.974514
208050_s_at	CASP2	0.100746	1.4187	0.329385	0.327582		0.115672	0.901266	0.782637	0.783246
202763_at	CASP3	0.115672	1.48835	0.227441	0.22352		0.0858209	0.624213	0.360781	0.355304
209310_s_at	CASP4	0.0559701	1.13341	0.808111	0.809973		0.0858209	0.516828	0.264317	0.256447
207500_at	CASP5	0.0410448	0.79553	0.699827	0.69916		0.115672	1.11475	0.761656	0.764694
209790_s_at	CASP6	0.11194	0.916418	0.827	0.82665		0.108209	1.16316	0.68843	0.691089
207181_s_at	CASP7	0.11194	1.07778	0.842362	0.845569		0.0783582	1.44011	0.332656	0.329885
213373_s_at	CASP8	0.11194	0.641006	0.338929	0.334759		0.115672	1.9151	0.0352417	0.0312789
222201_s_at	CASP8AP2	0.0820896	0.562394	0.264615	0.257743		0.123134	1.39522	0.331099	0.331221
203984_s_at	CASP9	0.104478	0.323231	0.0558765	0.0440462		0.0858209	1.767	0.155463	0.15197
219645_at	CASQ1	0.115672	0.951255	0.900395	0.901034		0.119403	0.660188	0.300192	0.297718
207317_s_at	CASQ2	0.160448	0.629836	0.247424	0.246819		0.0634328	1.23827	0.593382	0.596081
210577_at	CASR	0.0186567					0.0671642	0.659286	0.481151	0.480475
212586_at	CAST	0.0820896	0.814286	0.690755	0.691835		0.100746	3.03997	0.000225179	0.000104568
220015_at	CASZ1	0.0671642	0.567601	0.337811	0.330609		0.0970149	1.15739	0.714704	0.711555
201432_at	CAT	0.123134	0.434687	0.0734145	0.0666589		0.0783582	1.38524	0.414563	0.414877
211601_at	CATR1	0.16791	0.99001	0.974873	0.97439		0.0298507
217588_at	CATSPER2	0.0820896	1.06296	0.88665	0.88777		0.134328	0.621015	0.305392	0.301967
212097_at	CAV1	0.104478	0.673106	0.394433	0.392177		0.0335821
203323_at	CAV2	0.11194	0.666682	0.383091	0.380781		0.0597015	0.879839	0.783399	0.782907
208204_s_at	CAV3	0.0970149	0.963482	0.925818	0.922892		0.0373134
216903_s_at	CBARA1	0.108209	0.58756	0.252535	0.245872		0.0932836	2.0188	0.0409379	0.0372623
207625_s_at	CBFA2T2	0.100746	1.33949	0.414944	0.411156		0.0708955	0.804033	0.672235	0.670929
208056_s_at	CBFA2T3	0.0895522	1.78066	0.092608	0.0881175		0.149254	2.17943	0.0098347	0.00836424
202370_s_at	CBFB	0.119403	0.568971	0.225003	0.221239		0.0858209	1.03361	0.938445	0.94117
206607_at	CBL	0.16791	1.45843	0.209013	0.207993		0.0708955	0.49736	0.23725	0.227489
209682_at	CBLB	0.0932836	0.607654	0.334064	0.328192		0.0858209	0.662979	0.377683	0.374368
220638_s_at	CBLC	0.0261194					0.175373	1.48265	0.168547	0.165337
220018_at	CBLL1	0.104478	0.580815	0.242483	0.235821		0.104478	1.44396	0.283414	0.282613
205747_at	CBLN1	0.0149254					0.119403	1.12531	0.741649	0.740994
209213_at	CBR1	0.0932836	0.893302	0.808506	0.807878		0.160448	1.07522	0.819748	0.818148
205379_at	CBR3	0.145522	1.30276	0.422062	0.421522		0.0447761	1.90557	0.214245	0.205893
213626_at	CBR4	0.100746	1.29268	0.495735	0.497341		0.130597	1.32495	0.394345	0.39518
212816_s_at	CBS	0.134328	1.71414	0.0810609	0.0779084		0.152985	1.05244	0.881647	0.88505
220175_s_at	CBWD1	0.141791	1.13446	0.691944	0.695381		0.0671642	2.06072	0.0702582	0.0632884
201518_at	CBX1	0.156716	1.30997	0.381484	0.379569		0.0970149	1.87629	0.0798515	0.0763095
215989_at	CBX2	0.156716	1.49869	0.17776	0.176726		0.100746	0.384123	0.10551	0.0940642
200037_s_at	CBX3	0.115672	1.05093	0.895091	0.896831		0.0597015	0.796533	0.65959	0.657787
206724_at	CBX4	0.119403	0.434197	0.105627	0.0963717		0.0597015	0.71565	0.571555	0.569981
209715_at	CBX5	0.13806	2.22429	0.00524843	0.0042363		0.100746	0.494064	0.171541	0.164537
202047_s_at	CBX6	0.0559701	1.5523	0.344194	0.341911		0.126866	1.13172	0.729765	0.732762
212914_at	CBX7	0.0708955	1.42095	0.411776	0.410246		0.0597015	2.32688	0.0250123	0.0212603
219755_at	CBX8	0.0485075	1.17243	0.7578	0.755814		0.0597015	0.763575	0.600969	0.598341
58994_at	CC2D1A	0.0634328	0.787072	0.642338	0.639778		0.126866	1.412	0.278422	0.27475
206037_at	CCBL1	0.100746	1.0976	0.815781	0.818536		0.0932836	0.943566	0.884612	0.885622
206887_at	CCBP2	0.0223881					0.149254	1.03212	0.923581	0.923747
221822_at	CCDC101	0.0820896	1.05088	0.907697	0.910106		0.0783582	1.03523	0.930951	0.929667
220301_at	CCDC102B	0.0559701	1.34366	0.491043	0.488355		0.13806	0.771902	0.51702	0.519704
207006_s_at	CCDC106	0.0746269	0.582409	0.360097	0.35631		0.119403	0.904787	0.790947	0.791504
218802_at	CCDC109B	0.11194	0.276122	0.029451	0.0199207		0.100746	2.26724	0.018432	0.0163386
220321_s_at	CCDC121	0.100746	1.00028	0.999434	0.998598		0.119403	1.03639	0.924523	0.922588
217205_at	CCDC129	0.0634328	1.02194	0.959725	0.962684		0.130597	0.594817	0.224944	0.219791
208094_s_at	CCDC130	0.108209	0.79176	0.558612	0.555455		0.0820896	2.03793	0.0471702	0.0422144
213065_at	CCDC131	0.0820896	1.50785	0.305656	0.299607		0.104478	0.822411	0.648744	0.648402
207045_at	CCDC132	0.0410448	0.234095	0.150044	0.118987		0.160448	1.12154	0.718968	0.719346
220077_at	CCDC134	0.0858209	0.973381	0.95377	0.957752		0.0671642	1.19497	0.701595	0.698425
222341_x_at	CCDC14	0.0746269	1.42257	0.410409	0.410411		0.126866	0.717046	0.406457	0.404593
220466_at	CCDC15	0.104478	0.348482	0.0743671	0.0616664		0.126866	1.07804	0.82078	0.824125
220308_at	CCDC19	0.141791	1.16846	0.64971	0.650486		0.0932836	1.0445	0.908246	0.904218
219611_s_at	CCDC21	0.104478	0.888376	0.753793	0.751209		0.115672	1.05976	0.87127	0.874512
206016_at	CCDC22	0.115672	1.45069	0.29927	0.295787		0.108209	0.847443	0.678434	0.678647
218125_s_at	CCDC25	0.100746	0.414054	0.135733	0.123802		0.0858209	1.91855	0.0574391	0.0530402
209479_at	CCDC28A	0.115672	0.488011	0.164201	0.155767		0.0708955	1.15962	0.750314	0.752745
221912_s_at	CCDC28B	0.108209	0.724891	0.421578	0.419294		0.119403	0.779321	0.559934	0.559655
220908_at	CCDC33	0.0298507					0.134328	0.656563	0.325169	0.323032
220592_at	CCDC40	0.0597015	0.847413	0.748334	0.746443		0.123134	0.740906	0.452812	0.449566
219644_at	CCDC41	0.0895522	0.592519	0.309944	0.304025		0.100746	1.17627	0.66632	0.667199
221069_s_at	CCDC44	0.126866	1.88798	0.0397458	0.0362721		0.0634328	0.39342	0.193747	0.177353
213644_at	CCDC46	0.108209	0.924049	0.853484	0.853512		0.0970149	0.706886	0.455563	0.452762
217814_at	CCDC47	0.152985	1.64621	0.0982045	0.0949262		0.108209	1.10988	0.781887	0.781025
220006_at	CCDC48	0.108209	1.49691	0.286401	0.281804		0.0223881
218655_s_at	CCDC49	0.123134	0.921512	0.819898	0.818415		0.0783582	1.65055	0.183426	0.180262
218722_s_at	CCDC51	0.11194	0.635009	0.328837	0.3252		0.0783582	0.7915	0.650696	0.651203
215094_at	CCDC52	0.0708955	0.913214	0.832321	0.837433		0.235075	1.14044	0.632749	0.63703
218628_at	CCDC53	0.119403	1.11825	0.766835	0.764593		0.0970149	1.16831	0.697452	0.695291
218026_at	CCDC56	0.108209	1.79725	0.0754008	0.0708314		0.100746	1.05283	0.904404	0.903071
214818_at	CCDC57	0.156716	0.799863	0.532814	0.534965		0.0149254
218936_s_at	CCDC59	0.123134	2.01471	0.0234436	0.0206868		0.108209	0.939156	0.875076	0.872501
204716_at	CCDC6	0.13806	2.02802	0.0271936	0.0248025		0.0634328	1.7986	0.142033	0.137722
215015_at	CCDC64	0.0522388	2.50302	0.0156363	0.0127568		0.164179	0.760492	0.444459	0.44455
220180_at	CCDC68	0.0820896	0.569877	0.275666	0.269474		0.149254	1.56478	0.125908	0.124155
212886_at	CCDC69	0.0970149	0.417838	0.139847	0.12781		0.134328	1.5396	0.17645	0.175613
221167_s_at	CCDC70	0.0298507					0.0932836	0.912512	0.830646	0.830717
219893_at	CCDC71	0.0559701	1.08182	0.865651	0.8634		0.16791	0.944825	0.868414	0.871232
221791_s_at	CCDC72	0.145522	0.961811	0.913417	0.913644		0.0746269	0.669821	0.43798	0.436051
219130_at	CCDC76	0.123134	0.503059	0.139418	0.132136		0.0932836	1.84086	0.0752712	0.0714349
220389_at	CCDC81	0.0298507					0.160448	0.609841	0.189162	0.185498
204610_s_at	CCDC85B	0.0970149	1.23488	0.597608	0.594152		0.123134	0.639203	0.295694	0.290764
203119_at	CCDC86	0.104478	1.16034	0.693269	0.694603		0.0783582	0.15039	0.0601072	0.0300413
219887_at	CCDC87	0.0932836	1.40462	0.367779	0.36601		0.0335821
206257_at	CCDC9	0.0970149	0.976544	0.952606	0.951066		0.108209	1.37096	0.357901	0.358137
220094_s_at	CCDC90A	0.0895522	1.61499	0.203262	0.196695		0.0708955	0.784602	0.638131	0.642812
218288_s_at	CCDC90B	0.100746	2.14565	0.0211005	0.0183303		0.11194	1.47073	0.227115	0.22565
218545_at	CCDC91	0.141791	1.26536	0.513352	0.514797		0.115672	1.87468	0.0483369	0.0446409
218175_at	CCDC92	0.0858209	0.150038	0.0597535	0.0297021		0.0597015	1.83298	0.156921	0.151872
209688_s_at	CCDC93	0.0970149	0.513624	0.196389	0.187758		0.0970149	1.05712	0.896689	0.89651
204335_at	CCDC94	0.0783582	1.29783	0.513714	0.511158		0.134328	0.622899	0.30955	0.307894
221685_s_at	CCDC99	0.11194	1.65548	0.161726	0.158114		0.123134	0.409523	0.0833743	0.073486
42361_g_at	CCHCR1	0.0671642	1.12395	0.820977	0.819191		0.104478	0.728871	0.459743	0.456266
210642_at	CCIN	0.164179	0.989665	0.973962	0.971214		0.0485075	0.911319	0.897283	0.906711
205827_at	CCK	0.16791	1.03086	0.924029	0.927943		0.0559701	0.683354	0.519387	0.518046
211174_s_at	CCKAR	0.104478	0.505295	0.185607	0.179294		0.0186567
210381_s_at	CCKBR	0.0447761	0.321093	0.259551	0.23406		0.164179	0.688176	0.297257	0.29359
207533_at	CCL1	0.115672	1.43893	0.269499	0.268986		0.0895522	0.456534	0.184327	0.172627
210133_at	CCL11	0.0746269	0.981145	0.964624	0.962193		0.145522	1.22967	0.530624	0.525846
206407_s_at	CCL13	0.0783582	0.605341	0.330787	0.327275		0.171642	0.536991	0.0991477	0.0940336
205392_s_at	CCL14	0.149254	0.376409	0.0580231	0.04941		0.0335821
207354_at	CCL16	0.104478	0.505544	0.143048	0.136188		0.0559701	0.786831	0.684903	0.686972
207900_at	CCL17	0.126866	0.469899	0.143913	0.136317		0.0820896	0.503193	0.184306	0.179231
209924_at	CCL18	0.123134	1.3167	0.42203	0.422082		0.119403	1.63927	0.120582	0.117641
210072_at	CCL19	0.0746269	0.532443	0.28624	0.277871		0.0708955	1.95191	0.0764527	0.0721763
216598_s_at	CCL2	0.0820896	0.298268	0.0919903	0.0733947		0.115672	2.53967	0.00277357	0.00202757
205476_at	CCL20	0.115672	0.284659	0.033481	0.023779		0.0970149	0.955568	0.915375	0.916565
204606_at	CCL21	0.104478	0.407981	0.129047	0.116189		0.126866	1.73742	0.0737263	0.0702805
207861_at	CCL22	0.0970149	0.96182	0.927529	0.926638		0.0186567
210549_s_at	CCL23	0.108209	0.908199	0.822271	0.820384		0.0858209	1.32949	0.449356	0.445745
221463_at	CCL24	0.108209	0.832155	0.645416	0.642721		0.0410448	0.813931	0.77468	0.775862
206988_at	CCL25	0.0783582	0.7547	0.585865	0.591737		0.0410448	0.261812	0.183592	0.152275
207955_at	CCL27	0.0410448	1.53911	0.466366	0.464949		0.115672	1.53602	0.177626	0.173934
205114_s_at	CCL3	0.134328	0.525257	0.132251	0.125913		0.0970149	0.839154	0.706583	0.706165
204103_at	CCL4	0.119403	0.523499	0.163757	0.156848		0.0671642	0.469588	0.292646	0.281863
204655_at	CCL5	0.13806	0.765397	0.47782	0.475278		0.0447761	1.74739	0.281172	0.275811
208075_s_at	CCL7	0.0895522	0.615658	0.347263	0.345796		0.130597	0.861414	0.692268	0.6897
214038_at	CCL8	0.123134	1.34711	0.385545	0.385928		0.0559701	1.87447	0.141937	0.134764
205899_at	CCNA1	0.0149254					0.164179	0.940881	0.844071	0.847113
213226_at	CCNA2	0.0783582	2.41069	0.0143696	0.0115064		0.0895522	0.549813	0.245889	0.240072
214710_s_at	CCNB1	0.0895522	4.12478	5.70028e-06	9.40176e-07		0.0932836	0.389059	0.109973	0.0975896
217988_at	CCNB1IP1	0.115672	1.22705	0.608626	0.605341		0.123134	1.40915	0.298068	0.295554
202705_at	CCNB2	0.100746	2.87876	0.000972136	0.000554665		0.126866	0.381362	0.0615562	0.0523323
201955_at	CCNC	0.119403	1.68729	0.1274	0.12292		0.104478	1.40041	0.325741	0.325872
208712_at	CCND1	0.141791	3.23738	1.65257e-05	5.73397e-06		0.0820896	0.899144	0.836693	0.837673
200953_s_at	CCND2	0.11194	0.381338	0.0618305	0.0528993		0.0634328	1.42124	0.450354	0.448825
201700_at	CCND3	0.134328	0.985367	0.968778	0.970715		0.0746269	2.34531	0.0246189	0.0205227
213523_at	CCNE1	0.108209	2.38555	0.0065526	0.00509789		0.119403	0.685834	0.37785	0.373294
205034_at	CCNE2	0.104478	1.42296	0.378288	0.371985		0.0932836	0.162032	0.0709346	0.0393795
204826_at	CCNF	0.123134	1.31937	0.418726	0.418951		0.115672	0.189	0.0203208	0.00950602
208796_s_at	CCNG1	0.0895522	1.08734	0.844987	0.843507		0.0932836	0.687476	0.420127	0.415916
202769_at	CCNG2	0.0932836	1.15199	0.741351	0.743944		0.126866	1.84677	0.0411861	0.0382449
204093_at	CCNH	0.115672	0.969306	0.934042	0.93355		0.126866	1.01187	0.973705	0.975722
208656_s_at	CCNI	0.104478	0.705048	0.452023	0.448968		0.0970149	0.830346	0.689354	0.689553
219470_x_at	CCNJ	0.104478	1.13635	0.734315	0.73442		0.130597	0.994025	0.987313	0.989052
219227_at	CCNJL	0.0895522	0.976854	0.956351	0.953899		0.16791	1.21604	0.526417	0.528313
218358_at	CCNK	0.130597	0.806347	0.590092	0.587537		0.0746269	0.309736	0.102672	0.0848448
220046_s_at	CCNL1	0.0970149	0.605852	0.280941	0.278299		0.0932836	1.361	0.414183	0.415516
206967_at	CCNT1	0.104478	2.12881	0.0364038	0.0330615		0.11194	0.592731	0.224085	0.221568
213743_at	CCNT2	0.134328	0.944097	0.872343	0.872423		0.126866	1.86465	0.0378292	0.0350926
221511_x_at	CCPG1	0.11194	0.668359	0.346069	0.345023		0.119403	1.7079	0.093105	0.0898732
205098_at	CCR1	0.0783582	0.560739	0.327675	0.321223		0.0335821
220565_at	CCR10	0.0895522	0.817908	0.638782	0.63996		0.171642	0.72443	0.347446	0.344813
207794_at	CCR2	0.0522388	0.536117	0.385351	0.379708		0.175373	1.00618	0.98455	0.987448
208304_at	CCR3	0.0186567					0.0858209	0.379681	0.101246	0.0884424
208376_at	CCR4	0.0597015	1.46903	0.369135	0.368562		0.141791	0.993812	0.986163	0.986428
206991_s_at	CCR5	0.0858209	0.756017	0.547404	0.547507		0.0858209	1.13629	0.76585	0.767083
206983_at	CCR6	0.0858209	0.124654	0.0388789	0.0143776		0.149254	1.44027	0.251999	0.247466
206337_at	CCR7	0.16791	0.361473	0.0286207	0.0225531		0.0671642	2.35958	0.0165886	0.013623
208059_at	CCR8	0.0746269	0.953167	0.911114	0.911743		0.0783582	0.376594	0.174456	0.159242
207445_s_at	CCR9	0.0522388	1.20062	0.722871	0.719279		0.13806	0.825882	0.593664	0.594473
205271_s_at	CCRK	0.123134	1.26016	0.500092	0.500983		0.0746269	1.23604	0.620312	0.616077
220351_at	CCRL1	0.11194	0.533908	0.177156	0.169647		0.152985	1.36964	0.323536	0.321242
211434_s_at	CCRL2	0.0708955	1.06948	0.875521	0.878172		0.16791	1.24204	0.470079	0.469846
220671_at	CCRN4L	0.0447761	1.2159	0.704761	0.706582		0.0932836	0.358559	0.0833504	0.0720996
203522_at	CCS	0.0970149	1.30783	0.476168	0.473722		0.119403	1.3319	0.44779	0.445498
201947_s_at	CCT2	0.201493	2.6595	0.000238384	0.000144462		0.0559701	0.197059	0.106995	0.0733124
200910_at	CCT3	0.0820896	1.4678	0.33758	0.337285		0.0970149	0.211075	0.0303546	0.0175513
200877_at	CCT4	0.104478	1.96357	0.0607341	0.0569207		0.0932836	0.750565	0.537474	0.534733
208696_at	CCT5	0.149254	3.38139	5.41159e-06	1.44645e-06		0.0671642	2.84e-07	0.985966	0.0287633
201327_s_at	CCT6A	0.126866	2.01769	0.0343201	0.0305577		0.0932836	0.240692	0.0472862	0.0314426
206587_at	CCT6B	0.152985	0.664142	0.30552	0.304419		0.0858209	1.70046	0.138528	0.134798
200812_at	CCT7	0.126866	3.48297	1.06398e-05	2.95182e-06		0.0970149	0.258093	0.0593379	0.042649
200873_s_at	CCT8	0.164179	2.00994	0.0175577	0.015423		0.100746	0.915041	0.835632	0.834569
201743_at	CD14	0.0746269	0.712418	0.510645	0.508037		0.0895522	0.688242	0.468861	0.466167
204306_s_at	CD151	0.0970149	1.18909	0.686808	0.689986		0.0597015	0.667798	0.494266	0.493114
207840_at	CD160	0.0671642	0.666319	0.49195	0.489001		0.16791	0.871724	0.688549	0.688733
215049_x_at	CD163	0.0820896	1.05596	0.906784	0.907521		0.0522388	0.218215	0.130913	0.0971958
208405_s_at	CD164	0.0858209	1.33877	0.495625	0.495047		0.0970149	2.15777	0.0199385	0.0172292
219669_at	CD177	0.115672	0.736597	0.444099	0.441748		0.160448	1.16196	0.648891	0.647172
206206_at	CD180	0.0671642	1.15079	0.762628	0.762995		0.149254	1.23273	0.542087	0.541643
206398_s_at	CD19	0.0820896	0.516899	0.263876	0.25502		0.130597	0.924966	0.827521	0.824364
210325_at	CD1A	0.0932836	0.922154	0.839349	0.843599		0.11194	0.521741	0.207332	0.200543
206749_at	CD1B	0.100746	0.263945	0.0635173	0.0458124		0.0298507
205987_at	CD1C	0.0708955	0.451424	0.178954	0.16909		0.0783582	1.46557	0.310154	0.306177
205789_at	CD1D	0.0970149	0.529785	0.21802	0.211131		0.126866	1.11915	0.765856	0.769422
208592_s_at	CD1E	0.0597015	0.62674	0.429877	0.425908		0.123134	0.948604	0.882919	0.881056
205831_at	CD2	0.156716	0.6328	0.224427	0.219774		0.0522388	1.84544	0.187934	0.180097
209583_s_at	CD200	0.11194	0.193664	0.0222645	0.0109439		0.0970149	1.56845	0.232505	0.227745
220428_at	CD207	0.0820896	0.570155	0.275949	0.270659		0.13806	1.32706	0.373866	0.372585
207277_at	CD209	0.104478	0.769296	0.57314	0.570892		0.126866	0.510212	0.147999	0.140651
38521_at	CD22	0.0895522	0.37033	0.0929205	0.0806577		0.16791	1.91647	0.0202935	0.0180555
207315_at	CD226	0.0335821					0.156716	1.68155	0.0759696	0.0738462
216379_x_at	CD24	0.0335821					0.175373	0.900289	0.741476	0.737763
220307_at	CD244	0.0373134					0.175373	0.715763	0.35058	0.348755
210031_at	CD247	0.0858209	0.125709	0.0395633	0.0143631		0.115672	1.35581	0.374106	0.370719
219025_at	CD248	0.115672	0.638252	0.294304	0.291338		0.0373134
206150_at	CD27	0.130597	0.452872	0.0885436	0.0811766		0.0783582	1.35514	0.47826	0.473508
206545_at	CD28	0.104478	0.514918	0.197937	0.18948		0.104478	1.37509	0.374441	0.37109
203593_at	CD2AP	0.149254	1.17581	0.623199	0.62407		0.0746269	0.998365	0.996951	0.99846
202257_s_at	CD2BP2	0.0970149	0.824642	0.65224	0.652845		0.108209	2.13652	0.0138836	0.0118618
209933_s_at	CD300A	0.11194	1.28528	0.4645	0.464588		0.0783582	1.44097	0.393721	0.390852
207270_x_at	CD300C	0.0708955	1.02126	0.967558	0.962845		0.16791	0.61656	0.199128	0.194898
203799_at	CD302	0.11194	0.635949	0.290355	0.285574		0.100746	1.98989	0.0559695	0.050569
218529_at	CD320	0.108209	1.73431	0.124435	0.119889		0.0746269	1.03163	0.946577	0.948896
206120_at	CD33	0.123134	0.560469	0.213178	0.209511		0.0671642	1.17719	0.752646	0.755124
215856_at	CD33L3	0.186567	1.18265	0.566816	0.568567		0.0485075	0.248609	0.167214	0.134753
209543_s_at	CD34	0.141791	0.487363	0.0930414	0.0871111		0.0634328	1.66331	0.234812	0.229253
206488_s_at	CD36	0.126866	0.485351	0.119993	0.113305		0.0858209	1.39403	0.355535	0.355341
204192_at	CD37	0.108209	0.425617	0.0977069	0.0879903		0.0597015	1.0109	0.983234	0.983602
205692_s_at	CD38	0.123134	0.878364	0.745435	0.748459		0.141791	2.65487	0.000557401	0.000358521
213539_at	CD3D	0.134328	0.62872	0.245251	0.240514		0.0634328	1.75289	0.190406	0.185431
205456_at	CD3E	0.0858209	0.462716	0.191991	0.180956		0.0783582	1.48645	0.354936	0.354204
205264_at	CD3EAP	0.0970149	1.3992	0.372744	0.371813		0.0634328	0.399441	0.201225	0.186858
206804_at	CD3G	0.179104	0.836653	0.603039	0.601035		0.0223881
203547_at	CD4	0.126866	0.807681	0.571093	0.569314		0.0858209	3.2477	0.000248236	0.000109861
35150_at	CD40	0.152985	0.770762	0.467031	0.465436		0.0708955	1.70689	0.212563	0.208081
207892_at	CD40LG	0.0858209	0.445726	0.171394	0.160956		0.100746	1.72059	0.088777	0.085964
212063_at	CD44	0.123134	0.779718	0.562303	0.561281		0.115672	1.93068	0.0330894	0.0299031
208783_s_at	CD46	0.0895522	0.71335	0.51285	0.509985		0.115672	1.04591	0.900417	0.90129
213857_s_at	CD47	0.130597	1.21256	0.610476	0.609848		0.0597015	0.773283	0.663499	0.666789
204118_at	CD48	0.130597	0.409803	0.0552139	0.0479291		0.0485075	1.39171	0.522054	0.522299
206485_at	CD5	0.0298507					0.13806	0.561518	0.148826	0.143158
204661_at	CD52	0.13806	0.986147	0.967529	0.965153		0.108209	1.27687	0.517334	0.51829
203416_at	CD53	0.108209	0.76181	0.524923	0.524586		0.0373134
201926_s_at	CD55	0.11194	1.64521	0.117925	0.114485		0.0895522	1.1887	0.665027	0.663208
205173_x_at	CD58	0.100746	0.569596	0.226835	0.221197		0.126866	1.38841	0.319855	0.320341
200983_x_at	CD59	0.126866	0.65823	0.328628	0.324254		0.104478	1.64016	0.148957	0.145153
206680_at	CD5L	0.11194	0.738073	0.447463	0.445949		0.0783582	0.888549	0.818866	0.819997
213958_at	CD6	0.115672	0.547086	0.194381	0.187171		0.123134	1.12479	0.755142	0.75584
200663_at	CD63	0.119403	1.58566	0.147602	0.145614		0.108209	0.700691	0.405957	0.404386
203507_at	CD68	0.0858209	0.744764	0.526414	0.523632		0.160448	1.39719	0.266433	0.264771
209795_at	CD69	0.0858209	0.482245	0.216973	0.207742		0.0671642	2.4539	0.017595	0.0143153
214049_x_at	CD7	0.13806	0.929444	0.846304	0.848032		0.0932836	1.12957	0.746612	0.746141
206508_at	CD70	0.0559701	0.834023	0.725407	0.726408		0.182836	0.682829	0.26552	0.264407
215925_s_at	CD72	0.0708955	0.488986	0.226118	0.216131		0.175373	1.27544	0.430848	0.432201
209619_at	CD74	0.0820896	1.01182	0.978094	0.980545		0.104478	2.8424	0.00078096	0.000465244
205049_s_at	CD79A	0.123134	0.411579	0.0852512	0.0759089		0.123134	1.66452	0.109377	0.106707
205297_s_at	CD79B	0.0895522	0.320955	0.0551709	0.0447587		0.134328	1.24973	0.483793	0.486186
207176_s_at	CD80	0.100746	0.798694	0.599251	0.599114		0.115672	0.444531	0.115799	0.106571
200675_at	CD81	0.0932836	0.640829	0.338791	0.334064		0.100746	1.72205	0.0993028	0.096394
203904_x_at	CD82	0.0671642	0.825696	0.710311	0.708093		0.179104	1.52581	0.151455	0.149342
204440_at	CD83	0.0895522	0.538015	0.229191	0.223922		0.0634328	1.09505	0.860514	0.862872
205988_at	CD84	0.130597	1.14001	0.702256	0.70424		0.0597015	0.766775	0.653056	0.652043
210895_s_at	CD86	0.126866	1.63282	0.123558	0.119491		0.0783582	0.973128	0.953391	0.957179
205758_at	CD8A	0.130597	0.457958	0.0931984	0.0854314		0.130597	2.37183	0.00467392	0.00379053
207979_s_at	CD8B	0.0559701	2.86299e-07	0.986291	0.0331566		0.186567	1.3173	0.359802	0.359185
201005_at	CD9	0.104478	1.37037	0.379108	0.375832		0.115672	0.581224	0.243055	0.237839
202878_s_at	CD93	0.123134	0.273388	0.0281689	0.0189226		0.0671642	0.729992	0.542037	0.541547
206761_at	CD96	0.126866	0.60888	0.24602	0.240528		0.130597	1.15148	0.681702	0.683503
202910_s_at	CD97	0.0858209	0.521987	0.207469	0.199067		0.115672	1.44439	0.265225	0.265236
201029_s_at	CD99	0.100746	0.618539	0.301751	0.298261		0.130597	1.44082	0.26826	0.265144
205627_at	CDA	0.216418	0.594474	0.129008	0.125284		0.011194
221015_s_at	CDADC1	0.0597015	0.362869	0.158026	0.142699		0.145522	1.94401	0.0231857	0.0204853
201725_at	CDC123	0.11194	1.69603	0.0970358	0.0932708		0.104478	0.786965	0.606387	0.608964
[truncated: 10,951 more rows]
