# Supplementary material for: Amplified Loci on Chromosomes 8 and 17 Predict Early Relapse in ER-Positive Breast Cancers
Source: PLoS One. 2012 Jun 13;7(6):e38575. doi: 10.1371/journal.pone.0038575 (PMC3374812; doi:10.1371/journal.pone.0038575)
Supplement: Table S5 — Clinical information file. Excel 2003 file containing clinical characteristics of the breast tumor samples used in the analysis of the combined gene expression data set from the study by Györffy et al. [37]. Amplicon presence as found by the unsupervised outlier analysis are also listed. (XLS) [file pone.0038575.s009.xls]

## Sheet: Table S5
Table S5. Clinical information file of the gene expression samples from the study by Györffy et al. [37]
Sample	Survival (days)	Relapse (1 relapse)	Grade	17q12	17q22	8p11.2	8q24.3
GSM36777	2403	0		0	0	0	0
GSM36778	1521	1		0	1	0	0
GSM36779	4015	0		0	0	0	0
GSM36781	4471	0		1	1	0	0
GSM36782	2008	0		0	0	0	0
GSM36783	1582	0		0	0	0	0
GSM36784	1734	1		0	1	0	0
GSM36785	1734	0		0	0	0	0
GSM36786	2008	0		1	0	0	0
GSM36787	2190	0		0	0	0	0
GSM36789	1551	1		0	0	0	0
GSM36790	3255	0		0	0	0	0
GSM36792	2160	1		0	0	0	0
GSM36794	2646	0		0	0	0	0
GSM36796	3589	0		0	0	0	1
GSM36799	2281	0		0	1	0	0
GSM36801	3802	0		1	1	0	0
GSM36802	2798	0		0	0	0	0
GSM36803	2829	0		0	0	0	0
GSM36804	2677	0		0	0	0	0
GSM36805	3042	0		0	0	0	0
GSM36806	2798	0		0	0	0	0
GSM36807	2677	0		0	0	0	0
GSM36810	3194	0		1	0	0	1
GSM36811	1886	1		0	0	0	0
GSM36813	1490	1		0	0	0	0
GSM36814	1855	1		1	0	0	0
GSM36815	2190	1		1	0	0	0
GSM36817	3437	0		0	0	0	0
GSM36818	1886	1		0	0	0	0
GSM36819	3985	0		0	0	0	0
GSM36820	4289	0		0	1	0	0
GSM36821	2677	0		0	0	0	1
GSM36823	3620	0		0	0	1	0
GSM36824	2616	0		0	0	0	0
GSM36825	3011	0		0	0	0	0
GSM36826	1764	1		0	0	1	0
GSM36829	4775	0		0	0	0	0
GSM36830	3559	0		0	0	0	0
GSM36831	2646	0		0	0	0	0
GSM36832	3620	0		0	0	0	0
GSM36834	3315	0		1	1	0	1
GSM36836	3011	0		0	0	0	0
GSM36837	4167	0		0	0	0	0
GSM36838	1034	1		0	0	0	0
GSM36839	973	1		0	0	0	0
GSM36840	2616	0		0	0	0	0
GSM36841	4076	0		0	0	0	0
GSM36842	2464	0		1	0	0	0
GSM36843	2342	0		0	1	0	1
GSM36844	3680	0		0	0	1	1
GSM36845	1643	0		0	0	0	0
GSM36848	3194	0		0	0	0	0
GSM36849	3346	0		0	0	0	0
GSM36850	3680	0		0	0	1	0
GSM36851	3042	0		1	0	0	0
GSM36852	3255	0		1	1	0	0
GSM36853	3194	0		0	0	0	0
GSM36856	2616	0		0	0	0	0
GSM36857	2890	0		0	0	0	0
GSM36858	426	1		1	1	0	1
GSM36859	3954	0		0	0	0	0
GSM36860	913	1		1	0	0	1
GSM36861	4715	0		0	0	0	0
GSM36864	2555	0		0	0	0	1
GSM36866	3255	0		0	0	0	0
GSM36867	3285	0		0	0	0	0
GSM36868	3741	0		0	0	0	0
GSM36869	3833	0		0	0	0	0
GSM36870	913	1		1	1	1	0
GSM36871	2555	0		0	0	0	0
GSM36872	213	1		1	0	0	0
GSM36873	3042	0		0	0	0	0
GSM36874	913	1		0	0	0	0
GSM36877	1308	1		0	1	0	1
GSM36878	2981	0		0	0	0	1
GSM36880	2950	0		0	0	0	0
GSM36881	335	1		0	0	1	1
GSM36882	3011	0		0	0	0	0
GSM36883	2677	0		0	0	0	0
GSM36884	3924	0		1	1	0	0
GSM36885	1217	1		0	0	0	0
GSM36887	3285	0		0	0	0	0
GSM36888	852	1		0	1	0	0
GSM36889	3285	0		0	0	0	0
GSM36890	3528	0		0	0	0	0
GSM36892	3346	0		1	0	1	0
GSM36893	3772	0		0	0	0	0
GSM36894	3315	0		0	1	0	0
GSM36895	2920	0		0	0	0	0
GSM36896	3103	0		0	0	0	0
GSM36897	760	1		0	1	0	0
GSM36898	213	1		0	0	0	0
GSM36899	5140	0		0	0	1	1
GSM36900	3315	0		0	0	0	0
GSM36901	3072	0		0	0	0	1
GSM36902	852	1		0	0	0	0
GSM36903	243	1		0	1	0	0
GSM36907	2616	0		0	0	0	0
GSM36908	456	1		0	0	0	0
GSM36910	3802	0		0	0	0	0
GSM36911	2433	1		0	0	0	0
GSM36913	3315	0		0	0	0	0
GSM36914	2555	0		0	0	0	0
GSM36916	3802	0		0	0	0	0
GSM36917	4380	0		0	0	0	0
GSM36919	4654	0		0	0	0	0
GSM36920	608	1		1	1	0	0
GSM36921	3285	0		0	1	0	0
GSM36922	3437	0		0	0	1	0
GSM36924	882	1		0	0	1	0
GSM36925	3163	0		0	0	0	0
GSM36927	243	1		0	0	0	0
GSM36928	700	1		0	1	0	1
GSM36929	2829	0		1	1	0	0
GSM36930	2555	0		1	1	1	0
GSM36931	1125	1		0	1	0	0
GSM36932	2920	0		0	0	0	0
GSM36933	3346	0		0	0	0	0
GSM36934	5201	0		1	1	0	1
GSM36936	3315	0		0	0	0	0
GSM36938	3285	0		0	0	0	0
GSM36939	426	1		0	0	1	1
GSM36942	4623	0		0	0	0	0
GSM36943	578	1		0	1	0	0
GSM36944	3407	0		0	0	0	0
GSM36945	2798	0		0	0	0	0
GSM36946	791	1		0	0	0	1
GSM36947	487	1		0	0	0	1
GSM36948	2646	0		0	0	1	0
GSM36950	852	1		0	0	0	0
GSM36951	3163	0		0	0	1	1
GSM36954	578	1		0	1	1	1
GSM36956	973	1		0	0	0	0
GSM36957	1430	1		0	0	0	0
GSM36958	3376	0		0	0	0	0
GSM36960	1551	1		0	0	0	0
GSM36962	3468	0		0	0	0	0
GSM36963	1825	0		1	0	0	0
GSM36965	4076	0		0	0	0	0
GSM36967	456	1		0	0	0	0
GSM36970	3528	0		0	0	0	0
GSM36971	578	1		0	1	0	0
GSM36972	1125	1		0	0	0	0
GSM36973	760	1		0	0	0	0
GSM36974	700	1		0	0	0	1
GSM36975	3346	0		1	0	0	1
GSM36976	1156	1		0	0	0	0
GSM36979	3255	0		0	0	0	0
GSM36980	3711	0		0	0	1	0
GSM36982	2798	0		0	0	0	0
GSM36983	2281	1		0	0	0	0
GSM36984	4198	0		0	0	0	0
GSM36985	1673	1		0	0	0	1
GSM36986	2342	1		0	0	0	0
GSM36987	2950	0		0	0	0	0
GSM36988	2920	0		0	0	0	0
GSM36989	335	1		0	1	0	1
GSM36990	4350	0		0	0	0	0
GSM36992	3163	0		1	1	0	0
GSM36993	2981	0		0	0	0	0
GSM36994	61	1		0	0	0	0
GSM36995	3437	0		1	1	0	1
GSM36996	730	1		0	1	0	0
GSM36997	1338	1		0	0	0	0
GSM36998	152	1		0	0	0	0
GSM36999	1125	1		0	0	0	0
GSM37000	4167	0		0	0	0	0
GSM37001	1004	1		1	0	0	0
GSM37003	578	1		0	0	0	1
GSM37004	1065	1		0	0	0	0
GSM37005	1703	1		0	0	0	0
GSM37006	2160	1		0	1	0	0
GSM37007	1795	1		0	0	0	0
GSM37008	2129	1		0	0	0	0
GSM37009	3711	0		0	0	0	0
GSM37010	3072	0		0	0	0	0
GSM37011	1825	1		0	1	0	0
GSM37012	4015	0		0	0	0	0
GSM37013	2008	1		0	0	0	0
GSM37014	4350	0		0	1	0	0
GSM37015	3711	0		0	0	0	1
GSM37018	608	1		0	0	0	0
GSM37019	4441	0		1	0	0	0
GSM37024	2890	0		0	0	0	0
GSM37025	3255	0		0	0	0	0
GSM37026	1095	1		0	0	0	0
GSM37027	517	1		0	0	1	1
GSM37028	1186	1		0	0	1	1
GSM37029	1430	1		0	0	0	1
GSM37030	1338	1		0	0	0	0
GSM37031	548	1		1	1	0	0
GSM37032	2616	0		0	0	0	0
GSM37033	4897	0		0	0	0	0
GSM37035	426	1		0	1	1	1
GSM37036	456	1		1	0	1	0
GSM37037	578	1		0	0	0	0
GSM37038	1825	1		0	1	1	1
GSM37039	1460	1		0	0	0	0
GSM37041	274	1		0	0	0	0
GSM37044	3407	0		0	0	0	0
GSM37046	2616	0		0	0	0	0
GSM37047	3285	0		0	0	0	0
GSM37051	548	1		0	0	0	0
GSM37057	1795	0		0	0	0	0
GSM37058	1947	1		0	0	0	0
GSM37059	2525	0		0	0	0	0
GSM37060	2464	0		0	0	1	0
GSM37062	1643	0		0	1	0	0
gsm65828	648	1		0	0	0	0
gsm65820	5305	0		0	0	0	0
gsm65877	2648	0		0	0	0	0
gsm65840	4614	1		0	0	0	0
gsm65847	1065	1		0	0	1	0
gsm65849	1056	1		0	0	0	0
gsm65851	4550	0		1	1	0	0
gsm65854	4477	0		0	0	0	1
gsm65856	3583	0		0	1	1	0
gsm65823	5178	0		0	0	0	0
gsm65864	3666	1		0	0	0	0
gsm65826	2125	1		0	0	0	0
gsm65827	5029	0		0	0	0	0
GSM178011	4972	1		0	0	0	0
GSM178004	2441	1		1	1	0	0
GSM107110	3095	0		0	0	1	0
GSM107076	2946	0		0	0	0	0
GSM107146	2099	0		0	0	0	0
GSM107130	3066	0		0	0	0	0
GSM107182	2880	0		0	0	0	0
GSM107123	2792	0		1	0	0	0
GSM107154	3019	0		0	0	0	0
GSM79119	4289	0	1	0	0	0	0
GSM79120	427	1	1	0	0	1	0
GSM79164	4135	0	1	0	0	0	0
GSM79178	2493	1	1	0	0	0	0
GSM79186	4015	0	1	0	0	0	0
GSM79198	3986	0	1	0	0	0	0
GSM79208	1613	1	1	0	0	0	0
GSM79221	3924	0	1	0	0	0	0
GSM79228	3314	1	1	0	0	0	0
GSM79229	3895	0	1	0	0	0	0
GSM79232	2343	1	1	0	0	0	0
GSM79234	3895	0	1	0	0	0	0
GSM79245	3862	0	1	0	0	0	0
GSM79250	3833	0	1	0	0	0	0
GSM79262	3803	0	1	0	0	0	0
GSM79268	3803	0	1	0	0	0	0
GSM79283	3621	0	1	0	0	0	0
GSM79285	3679	0	1	0	0	0	0
GSM79290	3833	0	1	0	0	0	0
GSM79303	3588	0	1	0	0	0	0
GSM79308	3924	0	1	0	0	0	0
GSM79327	4625	0	1	0	0	0	0
GSM79339	4533	0	1	0	0	0	1
GSM79347	2161	1	1	0	0	1	0
gsm65873	1591	0	1	0	0	0	0
gsm65874	1920	0	1	0	0	0	0
gsm65875	3262	0	1	0	0	0	0
gsm65830	4869	1	1	0	0	0	0
gsm65871	3189	0	1	0	0	0	0
GSM177892	5816	1	1	0	0	0	0
GSM177896	5984	0	1	0	0	0	0
GSM177910	5110	0	1	0	0	0	0
GSM177912	1429	1	1	0	0	0	0
GSM177931	1215	0	1	0	0	0	0
GSM177932	3779	0	1	0	1	1	1
GSM177938	1104	0	1	0	0	0	0
GSM177948	4925	0	1	0	0	0	0
GSM177950	4642	0	1	0	0	0	0
GSM177951	3311	0	1	0	0	0	0
GSM177953	1780	1	1	0	0	0	0
GSM177957	4830	0	1	0	0	0	0
GSM177959	4720	0	1	1	0	0	0
GSM177964	3218	1	1	0	0	0	0
GSM177968	3721	0	1	0	0	1	0
GSM177996	4537	0	1	0	0	0	0
GSM178005	5406	0	1	0	0	1	1
GSM178037	5678	0	1	0	0	0	0
GSM178039	865	1	1	0	0	0	0
GSM178008	3964	0	1	0	0	0	0
GSM178045	6352	0	1	0	0	0	0
GSM177990	1591	0	1	0	0	0	0
GSM177991	1920	0	1	0	0	0	0
GSM177984	4327	0	1	0	0	0	0
GSM177987	3188	0	1	0	0	0	0
GSM178054	4353	1	1	0	0	0	0
GSM178060	794	1	1	0	1	0	0
GSM178072	3492	0	1	0	0	0	0
GSM178080	2225	0	1	0	0	0	0
GSM107158	2124	0	1	0	0	0	0
GSM107180	3037	0	1	0	0	0	0
GSM107127	2829	0	1	0	0	0	0
GSM107074	3051	0	1	0	0	0	0
GSM107177	2172	0	1	0	0	1	0
GSM79114	4318	0	1	0	0	0	0
GSM79121	4135	0	1	0	0	0	0
GSM107107	2993	0	1	1	1	1	1
GSM107160	1570	1	1	0	1	0	0
GSM79157	303	1	1	0	0	0	0
GSM79161	2008	0	1	0	0	0	0
GSM107105	2427	1	1	0	0	0	0
GSM79175	1215	1	1	0	0	0	0
GSM79182	2646	0	1	0	0	0	0
GSM79183	701	1	1	0	0	0	0
GSM107230	2051	0	1	0	0	0	0
GSM79187	4015	0	1	0	0	0	0
GSM79194	2891	0	1	0	0	0	0
GSM79197	1095	0	1	0	0	0	0
GSM79202	0	1	1	0	0	0	0
GSM79207	3862	0	1	0	0	0	0
GSM79212	3953	0	1	0	0	0	0
GSM107147	2084	0	1	0	0	0	0
GSM79220	3895	0	1	0	0	0	0
GSM79237	3895	0	1	0	0	0	0
GSM79248	3712	0	1	1	0	0	0
GSM107202	2686	0	1	0	0	0	0
GSM79256	792	1	1	0	0	0	0
GSM79264	3803	0	1	0	0	0	0
GSM79265	3803	0	1	0	0	0	0
GSM79266	2949	1	1	0	0	0	0
GSM79269	3770	0	1	0	0	0	0
GSM79294	3650	0	1	1	1	0	0
GSM79309	3712	0	1	0	0	0	0
GSM79320	2767	1	1	0	0	0	0
GSM79324	1796	1	1	0	0	0	0
GSM79335	2219	1	1	0	0	0	0
GSM110861	4442	0	1	0	0	1	1
GSM79363	3833	0	1	0	0	0	0
GSM79128	4227	0	2	1	0	0	0
GSM79130	1825	1	2	0	0	0	0
GSM79135	730	1	2	0	0	1	0
GSM79137	883	1	2	1	1	0	0
GSM79142	4198	0	2	0	0	0	0
GSM79145	4198	0	2	0	0	0	0
GSM79152	4168	0	2	0	0	0	0
GSM79199	3986	0	2	0	0	1	1
GSM79201	3986	0	2	0	1	0	0
GSM79244	792	1	2	1	0	0	1
GSM79249	3833	0	2	0	0	0	1
GSM79252	3895	0	2	0	0	0	0
GSM79263	3803	0	2	0	0	0	0
GSM79270	3770	0	2	0	0	0	0
GSM79275	3770	0	2	0	0	0	0
GSM79279	3741	0	2	0	0	0	0
GSM79282	365	1	2	0	0	0	0
GSM79286	3650	0	2	0	0	0	0
GSM79293	3650	0	2	0	0	0	0
GSM79312	3679	0	2	0	0	0	1
GSM79318	3621	0	2	0	0	1	1
GSM79333	274	1	2	1	0	0	0
GSM79357	4409	0	2	0	0	0	0
GSM79358	1551	1	2	0	0	0	0
gsm65821	4081	0	2	0	0	0	0
gsm65834	4579	1	2	0	0	0	0
gsm65844	221	1	2	0	0	0	0
gsm65853	3912	0	2	0	0	0	0
gsm65857	996	1	2	0	0	0	1
gsm65862	4329	0	2	0	0	0	0
gsm65868	1491	1	2	0	1	0	1
gsm65869	961	1	2	0	0	0	0
GSM177889	3822	1	2	0	1	0	1
GSM177890	6507	0	2	0	0	0	0
GSM177894	422	1	2	0	0	1	0
GSM177904	5693	0	2	0	0	0	0
GSM177905	5823	0	2	0	0	0	0
GSM177907	5598	1	2	0	0	0	0
GSM177908	2909	1	2	0	0	0	0
GSM177911	5533	0	2	0	0	0	0
GSM177916	1666	1	2	0	0	0	0
GSM177917	4227	0	2	0	0	0	0
GSM177919	4472	0	2	0	0	0	0
GSM177921	5632	1	2	1	1	0	0
GSM177922	958	0	2	0	0	0	0
GSM177928	5685	0	2	0	0	0	0
GSM177930	4791	0	2	0	0	0	0
GSM177936	840	1	2	0	0	0	0
GSM177940	1609	1	2	0	1	0	0
GSM177941	5101	0	2	0	1	0	0
GSM177944	546	1	2	0	0	0	0
GSM177945	3525	1	2	0	0	0	0
GSM177947	1813	1	2	0	1	1	0
GSM177952	4863	0	2	0	0	0	0
GSM177955	2105	0	2	0	0	0	0
GSM177960	1259	1	2	0	0	1	1
GSM177961	3976	1	2	0	0	0	1
GSM177962	3331	1	2	0	0	0	0
GSM177965	2536	1	2	0	0	0	0
GSM177969	3771	0	2	0	0	0	0
GSM177995	4568	0	2	0	0	0	1
GSM178000	3512	1	2	0	0	0	0
GSM178014	6161	0	2	0	0	1	0
GSM178015	892	1	2	0	1	0	0
GSM178016	4212	1	2	0	0	0	1
GSM178018	1703	1	2	1	1	1	1
GSM178019	5014	0	2	0	0	0	0
GSM178002	4085	0	2	0	0	0	0
GSM178025	805	1	2	1	1	0	0
GSM178027	5909	0	2	0	0	0	0
GSM178029	5860	0	2	0	0	0	0
GSM178030	2349	1	2	0	0	0	0
GSM178031	5779	0	2	0	0	0	1
GSM178033	5723	0	2	0	0	0	0
GSM178034	5714	0	2	0	0	0	0
GSM178038	1742	1	2	0	0	1	0
GSM178040	5602	0	2	0	0	0	0
GSM178007	1520	1	2	0	0	0	0
GSM178041	5768	0	2	0	0	0	0
GSM178042	5684	0	2	0	0	0	0
GSM177997	5035	0	2	0	0	1	0
GSM177998	1465	1	2	0	0	1	1
GSM177989	730	1	2	0	0	0	0
GSM177992	2647	0	2	0	0	0	0
GSM177974	4945	1	2	1	0	0	0
GSM177983	996	1	2	0	0	0	1
GSM178051	966	1	2	0	0	0	0
GSM178053	1857	1	2	0	1	0	0
GSM178061	1598	1	2	0	1	0	0
GSM178062	5038	0	2	0	0	0	0
GSM178067	4866	0	2	0	0	0	0
GSM178070	2541	1	2	0	0	0	1
GSM178071	1432	1	2	0	0	0	0
GSM178046	722	1	2	0	0	0	0
GSM178047	6590	1	2	0	0	0	0
GSM178048	6281	0	2	0	0	0	0
GSM178049	3313	1	2	0	0	1	0
GSM178076	5137	0	2	0	0	0	0
GSM178077	6961	1	2	0	0	0	0
GSM178081	2722	0	2	0	0	0	0
GSM107112	3044	0	2	0	0	0	0
GSM107078	2964	0	2	0	0	0	0
GSM107179	2285	0	2	0	0	0	0
GSM107178	1015	1	2	1	0	0	1
GSM107088	1621	1	2	0	0	0	1
GSM107162	2380	0	2	0	0	0	0
GSM107099	1883	1	2	0	0	0	0
GSM107133	2821	0	2	0	0	0	0
GSM107092	1066	1	2	0	0	0	0
GSM79122	4260	0	2	1	0	0	1
GSM79124	336	1	2	0	0	0	0
GSM107103	2931	0	2	0	0	0	0
GSM79129	4077	0	2	0	0	0	0
GSM79133	1613	1	2	0	0	0	0
GSM79141	3953	0	2	0	0	0	0
GSM79146	4168	0	2	0	0	0	1
GSM79150	3953	0	2	0	0	0	0
GSM79151	4168	0	2	0	0	0	0
GSM79153	759	0	2	0	0	0	0
GSM79155	1248	1	2	0	0	0	1
GSM79158	1705	1	2	0	0	0	0
GSM79159	2373	1	2	0	0	0	0
GSM79160	1613	0	2	0	0	0	0
GSM79162	4168	0	2	0	0	0	0
GSM79166	548	1	2	0	0	0	0
GSM79167	4135	0	2	0	1	0	0
GSM79168	1945	0	2	0	0	0	0
GSM79169	4135	0	2	0	0	0	0
GSM79170	1307	1	2	0	0	0	0
GSM79171	1489	1	2	0	0	0	0
GSM79172	639	1	2	0	0	0	1
GSM107128	2949	0	2	0	0	0	0
GSM79176	0	1	2	0	0	0	0
GSM79177	2190	0	2	0	0	0	0
GSM79179	2708	0	2	0	0	0	0
GSM79180	850	1	2	1	0	0	0
GSM79181	701	0	2	1	0	0	0
GSM79185	2555	1	2	1	0	0	0
GSM79188	62	1	2	0	0	0	0
GSM79189	0	1	2	1	0	0	0
GSM79192	3924	0	2	0	0	0	0
GSM79193	1613	1	2	1	1	0	1
GSM79200	3986	0	2	0	0	0	0
GSM79204	3986	0	2	0	1	1	0
GSM79205	3953	0	2	0	0	1	0
GSM79206	3953	0	2	0	0	0	0
GSM79209	2343	0	2	0	0	0	0
GSM79211	29	0	2	0	0	0	0
GSM79213	183	1	2	0	0	0	0
GSM79214	548	0	2	0	0	0	0
GSM79216	3679	0	2	0	0	0	0
GSM79217	3924	0	2	0	0	0	0
GSM79218	3924	0	2	0	0	0	0
GSM79219	3924	0	2	0	0	0	0
GSM79222	1095	1	2	0	0	0	1
GSM79224	3073	0	2	1	1	0	0
GSM79226	3924	0	2	0	1	1	1
GSM79230	1763	0	2	0	0	1	1
GSM79231	183	1	2	0	0	0	0
GSM79238	3895	0	2	1	1	0	1
GSM79241	3103	1	2	0	0	0	0
GSM79242	883	1	2	0	0	0	0
GSM79246	2646	1	2	0	0	0	0
GSM79247	0	1	2	0	0	0	0
GSM79254	3833	0	2	0	0	0	0
GSM79257	3833	0	2	0	0	0	0
GSM79258	3833	0	2	0	0	0	0
GSM79260	3833	0	2	0	0	0	0
GSM79261	2099	1	2	0	0	0	0
GSM107091	2869	0	2	0	0	0	0
GSM79267	3803	0	2	0	0	1	0
GSM107119	2862	0	2	0	0	0	0
GSM79276	3770	0	2	0	0	0	0
GSM79277	3741	0	2	0	0	0	0
GSM107149	2073	0	2	0	0	0	0
GSM79278	3132	0	2	0	0	0	0
GSM79281	2493	0	2	0	0	0	0
GSM107222	3099	0	2	0	0	0	0
GSM79288	3650	0	2	0	0	0	0
GSM79295	3621	0	2	0	0	0	0
GSM79296	3621	0	2	0	0	0	0
GSM79297	2373	1	2	0	0	0	0
GSM79298	3621	0	2	1	0	0	0
GSM79301	3588	0	2	0	0	0	0
GSM107174	2840	0	2	0	0	0	1
GSM79310	3712	0	2	0	0	0	0
GSM79311	883	1	2	0	0	0	0
GSM107097	434	1	2	0	0	0	0
GSM107212	2862	0	2	0	0	0	0
GSM79315	3650	0	2	0	0	0	1
GSM79316	3621	0	2	0	0	1	0
GSM79319	4654	0	2	0	0	0	0
GSM79325	3314	1	2	0	0	0	0
GSM79326	4625	0	2	0	0	0	0
GSM79328	942	1	2	0	1	1	1
GSM79331	394	1	2	0	0	1	0
GSM79332	153	1	2	1	0	0	0
GSM79334	245	1	2	0	0	0	0
GSM79337	62	1	2	0	0	0	0
GSM79338	4533	0	2	1	0	0	0
GSM79348	1307	1	2	0	0	0	0
GSM79350	394	1	2	1	0	0	0
GSM79352	883	1	2	0	0	1	0
GSM79354	4442	0	2	0	0	0	0
GSM79355	759	0	2	0	0	1	1
GSM79361	4044	0	2	0	0	0	0
GSM79362	29	1	2	0	0	0	0
GSM79364	4135	0	2	0	0	1	0
GSM79123	183	1	3	0	0	0	0
GSM79125	1125	1	3	1	0	0	0
GSM79131	701	1	3	1	1	0	1
GSM79173	3132	1	3	1	0	0	0
GSM79280	3712	0	3	0	0	1	0
GSM79300	942	1	3	0	0	0	0
gsm65831	5029	0	3	0	0	0	1
gsm65837	1875	1	3	0	0	0	0
gsm65848	4668	0	3	0	0	0	0
gsm65859	4498	0	3	0	0	0	0
gsm65860	4473	0	3	0	0	0	0
gsm65867	4218	0	3	0	0	0	0
GSM177886	183	1	3	0	1	0	0
GSM177888	2192	1	3	0	0	0	1
GSM177893	6007	0	3	0	0	0	0
GSM177895	1136	1	3	1	0	0	1
GSM177900	994	1	3	0	0	0	1
GSM177914	5379	0	3	0	0	0	1
GSM177915	4675	0	3	0	0	0	1
GSM177920	350	1	3	0	0	0	0
GSM177926	528	1	3	1	1	0	1
GSM177929	1023	1	3	0	0	0	0
GSM177933	5306	0	3	0	0	0	0
GSM177934	5678	0	3	1	1	0	0
GSM177942	2809	0	3	1	1	0	1
GSM177946	854	1	3	0	0	0	1
GSM177949	3853	1	3	0	1	1	0
GSM177958	1721	1	3	0	0	0	1
GSM177963	1740	0	3	0	0	0	0
GSM177967	3544	0	3	0	0	0	0
GSM178020	880	1	3	1	0	0	0
GSM178001	2549	0	3	0	0	0	0
GSM178012	5683	0	3	0	0	0	1
GSM178024	6135	0	3	0	0	0	0
GSM178026	5917	0	3	0	0	1	1
GSM178032	5779	0	3	0	0	0	0
GSM178035	5653	0	3	0	0	1	0
GSM178043	5530	0	3	0	0	0	0
GSM177988	2672	0	3	0	0	0	0
GSM177973	649	1	3	0	0	0	0
GSM177986	2083	1	3	1	0	1	1
GSM178056	5181	0	3	0	0	1	0
GSM178057	3855	0	3	0	0	0	0
GSM178058	5156	0	3	0	0	0	0
GSM178064	4555	0	3	0	0	0	0
GSM178068	4178	0	3	0	1	0	1
GSM178074	2454	1	3	0	0	1	0
GSM107226	489	1	3	0	1	0	0
GSM107151	2029	0	3	0	0	1	0
GSM107077	3030	0	3	0	0	0	1
GSM107224	2168	0	3	0	0	1	0
GSM107194	2701	0	3	0	0	0	1
GSM107085	204	1	3	0	0	0	1
GSM79116	4318	0	3	1	0	0	0
GSM107220	2307	0	3	0	0	1	1
GSM107157	2201	0	3	0	1	0	0
GSM107201	2738	0	3	0	1	0	0
GSM107094	1591	1	3	1	1	1	0
GSM107121	2632	0	3	0	0	0	0
GSM107161	2891	0	3	0	0	0	0
GSM79203	1978	1	3	0	0	0	0
GSM107113	2657	0	3	0	0	0	1
GSM107183	2967	0	3	0	0	0	0
GSM79223	29	1	3	0	1	0	0
GSM79227	3924	0	3	0	0	0	0
GSM79233	639	1	3	1	0	0	0
GSM79235	3895	0	3	0	1	0	0
GSM79243	336	1	3	0	1	1	1
GSM107142	2135	0	3	1	0	0	0
GSM107138	1150	1	3	1	0	0	1
GSM79272	427	1	3	1	0	0	0
GSM107199	1431	1	3	0	0	0	1
GSM107200	2840	0	3	0	0	0	0
GSM79287	3650	0	3	0	0	0	0
GSM107093	398	1	3	0	1	1	0
GSM107227	245	1	3	0	0	0	0
GSM107192	2573	0	3	1	1	0	0
GSM107168	1559	1	3	0	0	0	0
GSM107073	2975	0	3	0	0	0	1
GSM107084	1267	1	3	0	1	0	1
GSM107152	588	1	3	0	0	1	0
GSM107210	277	1	3	0	0	1	0
GSM79313	3650	0	3	1	0	0	1
GSM79340	456	1	3	1	0	0	1
GSM79344	4380	0	3	0	0	0	0
GSM79346	4500	0	3	1	0	0	0
gsm65819	4409	0	3	0	1	0	0
GSM79360	975	0	3	1	1	0	0
