# Supplementary material for: Amplified Loci on Chromosomes 8 and 17 Predict Early Relapse in ER-Positive Breast Cancers
Source: PLoS One. 2012 Jun 13;7(6):e38575. doi: 10.1371/journal.pone.0038575 (PMC3374812; doi:10.1371/journal.pone.0038575)
Supplement: Table S6 — Clinical information file. Excel 2003 file containing clinical characteristics of the breast tumor samples used in the CGH data analysis. Amplicon presence as found by GISTIC is also listed for each sample. (XLS) [file pone.0038575.s010.xls]

## Sheet: Table S6
Table S6. Clinical information file of the CGH samples from the study by Jonsson et al. [38]
geo_accn	grade	er	pgr	t.os	e.os	17q12 (34946407-35115642)	17q22 (56558188-57067768)	8p11.2 (37365132-37481143)	8q24.3 (144148415-145749308)
GSM551252	NA	1	0	5657	0	1	1	0	1
GSM551253	3	1	1	2685	1	0	0	1	0
GSM551254	NA	1	1	4656	0	1	0	0	1
GSM551255	NA	1	1	5816	0	0	0	1	1
GSM551257	NA	1	1	1712	1	0	1	0	1
GSM551258	NA	1	1	1864	0	0	1	0	1
GSM551259	NA	1	1	1829	0	1	1	1	2
GSM551260	NA	1	1	4235	1	0	1	0	0
GSM551261	NA	1	1	1932	0	0	0	0	1
GSM551263	2	1	1	2842	0	0	0	0	0
GSM551264	NA	1	1	2018	1	1	1	0	0
GSM551269	2	1	1	5266	0	0	1	0	1
GSM551271	1	1	1	5334	0	0	0	0	1
GSM551272	2	1	0	1837	1	1	0	1	1
GSM551273	1	1	1	565	0	0	0	0	1
GSM551274	NA	1	1	5728	0	0	0	0	0
GSM551275	1	1	1	3928	0	1	0	0	1
GSM551277	NA	1	0	501	1	1	0	0	1
GSM551280	NA	1	0	1379	1	0	0	1	1
GSM551281	2	1	1	4773	0	0	0	0	1
GSM551283	NA	1	1	5336	0	0	0	0	1
GSM551286	NA	1	NA	4684	0	1	0	0	1
GSM551287	3	1	1	4609	0	2	0	0	1
GSM551288	1	1	1	5231	0	0	0	0	0
GSM551289	2	1	1	360	1	1	0	0	1
GSM551291	2	1	1	2053	1	1	1	0	0
GSM551292	2	1	1	4656	0	0	0	0	1
GSM551293	NA	1	0	4255	1	0	0	0	0
GSM551294	2	1	1	5147	0	2	0	1	2
GSM551295	2	1	1	4969	1	1	0	0	0
GSM551296	3	1	1	1325	1	0	2	0	1
GSM551298	2	1	1	1718	0	1	0	0	1
GSM551299	1	1	1	3135	0	0	0	2	1
GSM551300	2	1	1	3284	1	0	0	0	1
GSM551301	3	1	1	1943	1	1	1	1	1
GSM551303	3	1	1	3138	0	0	1	1	1
GSM551304	1	1	1	5131	0	1	0	0	1
GSM551305	3	1	1	1842	1	2	0	0	0
GSM551306	2	1	1	5186	0	0	0	0	1
GSM551309	1	1	1	2387	1	1	0	1	1
GSM551311	NA	1	1	5042	0	0	0	0	1
GSM551312	NA	1	1	5042	0	0	0	0	0
GSM551313	NA	1	1	5287	0	0	0	0	0
GSM551314	1	1	0	5350	0	1	0	1	1
GSM551315	1	1	1	4727	0	0	0	2	0
GSM551316	3	1	1	4613	1	0	2	2	0
GSM551321	3	1	0	5341	0	0	1	0	1
GSM551323	NA	1	1	3813	1	0	0	1	1
GSM551325	3	1	0	2126	1	0	1	1	1
GSM551329	2	1	1	2374	1	1	1	2	0
GSM551331	2	1	0	4585	0	0	0	0	1
GSM551332	2	1	1	1731	1	1	1	0	0
GSM551333	NA	1	0	5745	0	1	0	0	1
GSM551334	3	1	1	5287	0	0	0	0	1
GSM551335	NA	1	1	5284	0	0	0	0	0
GSM551337	3	1	1	2745	1	0	0	0	1
GSM551338	3	1	1	1567	1	2	1	1	1
GSM551339	2	1	1	5043	0	0	0	0	1
GSM551340	2	1	0	776	0	0	0	1	1
GSM551341	2	1	1	837	0	1	1	0	1
GSM551343	NA	1	0	5724	0	0	0	0	0
GSM551346	NA	1	1	6069	0	0	0	1	0
GSM551347	NA	1	1	5641	0	0	0	1	0
GSM551349	2	1	1	2402	0	0	0	0	0
GSM551351	NA	1	1	3551	1	0	0	1	1
GSM551353	2	1	1	6217	0	0	0	0	0
GSM551354	3	1	1	1506	0	1	1	0	1
GSM551355	NA	1	1	6111	0	0	0	0	0
GSM551356	NA	1	1	6260	0	1	0	0	0
GSM551357	2	1	1	4284	0	0	0	0	0
GSM551359	NA	1	0	998	1	1	0	0	1
GSM551360	NA	1	1	6014	0	1	1	1	1
GSM551362	NA	1	1	6258	0	1	1	1	1
GSM551363	2	1	1	3059	0	0	0	0	1
GSM551367	2	1	1	985	1	0	0	0	1
GSM551370	1	1	1	4699	0	1	0	1	1
GSM551371	NA	1	1	6868	0	0	0	2	1
GSM551372	2	1	1	5280	0	0	2	0	1
GSM551374	3	1	1	2040	1	1	1	1	1
GSM551376	NA	1	1	6133	0	0	0	2	1
GSM551378	NA	1	1	802	1	1	1	1	1
GSM551379	NA	1	1	5275	0	0	0	0	1
GSM551381	3	1	1	2507	0	0	0	0	1
GSM551382	NA	1	1	5740	1	0	0	0	0
GSM551383	3	1	0	1359	1	1	1	1	1
GSM551385	3	1	1	664	1	0	0	1	1
GSM551386	NA	1	1	5438	0	1	1	0	1
GSM551387	NA	1	1	1453	1	0	0	1	1
GSM551388	NA	1	1	3685	1	0	1	0	0
GSM551392	NA	1	1	6950	0	0	0	0	0
GSM551396	2	1	1	2233	0	0	0	0	1
GSM551397	3	1	0	5544	0	0	2	1	1
GSM551399	3	1	1	5511	0	2	1	0	0
GSM551400	NA	1	1	2708	1	0	0	1	1
GSM551401	2	1	1	3192	0	0	0	0	0
GSM551405	2	1	1	2976	0	0	0	1	0
GSM551406	2	1	1	2660	0	0	0	0	0
GSM551409	NA	1	1	4978	0	0	0	0	0
GSM551412	3	1	0	2951	1	0	1	2	1
GSM551413	2	1	0	2242	0	0	0	0	0
GSM551414	NA	1	1	5609	0	0	0	0	0
GSM551415	2	1	1	2420	0	0	0	0	0
GSM551417	1	1	1	4913	0	1	0	0	1
GSM551418	NA	1	1	5608	0	0	0	0	0
GSM551419	NA	1	1	6510	0	0	0	0	0
GSM551420	1	1	1	5518	0	0	0	1	1
GSM551421	2	1	1	5033	0	1	0	0	1
GSM551423	3	1	1	1311	1	0	0	2	1
GSM551424	2	1	1	4860	0	0	0	0	0
GSM551425	2	1	1	1050	0	1	1	1	2
GSM551426	NA	1	1	3091	1	1	0	1	1
GSM551431	2	1	1	5446	0	1	0	0	1
GSM551432	2	1	1	3277	1	0	0	0	2
GSM551433	3	1	1	1716	1	0	1	0	1
GSM551434	3	1	1	1041	1	1	0	1	2
GSM551435	2	1	1	1659	1	1	1	2	2
GSM551436	2	1	0	999	1	2	1	0	1
GSM551437	NA	1	1	1097	1	0	0	0	0
GSM551438	2	1	1	4916	0	1	0	1	1
GSM551439	1	1	1	1991	1	1	1	0	1
GSM551440	NA	1	1	5490	0	1	1	0	1
GSM551441	2	1	1	2754	1	0	0	1	1
GSM551442	NA	1	1	2693	1	2	0	1	1
GSM551443	3	1	0	1009	1	1	1	0	1
GSM551444	2	1	1	2194	1	0	1	0	1
GSM551446	NA	1	1	5086	1	0	0	0	0
GSM551447	NA	1	1	6316	0	1	0	2	1
GSM551448	3	1	1	5448	0	2	1	0	1
GSM551449	2	1	1	5012	0	0	0	1	1
GSM551451	2	1	1	4930	0	0	1	0	1
GSM551452	NA	1	1	5550	0	0	2	0	0
GSM551454	NA	1	0	5979	0	0	0	0	0
GSM551457	NA	1	1	1117	1	0	1	1	0
GSM551458	NA	1	0	4425	1	1	1	0	1
GSM551459	NA	1	NA	1703	1	0	1	0	1
GSM551460	NA	1	1	2165	1	0	0	0	1
GSM551461	NA	1	0	1443	1	0	1	0	1
GSM551464	2	1	1	1328	1	0	0	0	1
GSM551465	2	1	0	933	1	0	1	1	0
GSM551466	1	1	1	1899	1	1	1	0	1
GSM551467	NA	1	1	421	1	2	1	0	1
GSM551468	2	1	1	1878	0	1	0	0	0
GSM551469	NA	1	1	4407	0	0	1	0	0
GSM551471	2	1	0	4091	0	0	1	1	1
GSM551472	NA	1	0	3592	1	1	1	0	1
GSM551473	NA	1	0	3600	0	0	0	0	1
GSM551474	NA	1	1	1081	1	2	1	0	1
GSM551475	2	1	1	3488	0	2	0	0	1
GSM551476	1	1	1	2011	0	1	1	2	1
GSM551477	3	1	1	2637	1	1	1	1	0
GSM551478	2	1	0	3675	0	1	1	1	1
GSM551479	2	1	1	3876	1	0	0	1	1
GSM551483	NA	1	0	828	1	1	1	2	1
GSM551485	2	1	1	1165	0	1	0	1	1
GSM551486	NA	1	1	5800	1	1	1	0	1
GSM551488	NA	1	1	6798	0	0	1	0	1
GSM551489	NA	1	0	8937	1	2	1	1	1
GSM551490	NA	1	1	5371	1	1	0	0	0
GSM551492	2	1	1	389	1	2	2	1	1
GSM551493	3	1	1	1080	0	1	1	0	1
GSM551494	2	1	1	1934	0	0	0	0	1
GSM551495	NA	1	1	2082	1	0	1	0	0
GSM551497	1	1	1	1041	1	0	0	0	0
GSM551498	3	1	0	3082	0	2	0	0	1
GSM551501	2	1	1	3348	0	0	0	1	1
GSM551502	3	1	0	2879	1	1	1	2	1
GSM551503	NA	1	0	1805	1	0	0	0	1
GSM551504	3	1	1	3879	0	0	0	0	0
GSM551505	1	1	1	1752	0	0	0	0	0
GSM551507	3	1	0	1995	0	0	0	0	1
GSM551508	NA	1	1	11628	1	0	0	1	2
GSM551510	NA	1	1	5392	0	1	0	0	1
GSM551511	3	1	1	1245	1	1	1	0	0
GSM551513	2	1	1	2407	1	1	1	1	1
GSM551515	NA	1	1	576	1	0	0	0	0
GSM551516	3	1	0	808	1	0	0	0	0
GSM551520	2	1	1	2320	0	0	0	0	0
GSM551523	2	1	1	1995	0	0	1	1	1
GSM551524	1	1	0	3745	0	0	0	0	0
GSM551526	NA	1	1	5480	0	0	0	0	0
GSM551528	NA	1	1	7379	0	0	0	0	0
GSM551529	2	1	1	655	1	2	0	0	0
GSM551530	NA	1	0	1476	1	1	1	2	2
GSM551531	NA	1	1	850	1	2	1	0	0
GSM551532	2	1	NA	4165	0	1	1	0	1
GSM551533	2	1	1	3639	1	0	0	0	1
GSM551542	2	1	1	2785	0	0	1	0	1
GSM551544	3	1	1	1722	0	0	1	1	0
GSM551546	2	1	1	5362	0	0	0	0	0
GSM551548	2	1	1	1779	0	1	0	2	0
GSM551549	3	1	1	1792	0	0	0	0	0
GSM551550	3	1	1	1911	0	1	1	1	1
GSM551551	2	1	0	1946	0	1	1	0	1
GSM551552	2	1	NA	1760	0	0	0	1	0
GSM551559	NA	1	1	2502	1	1	1	0	0
GSM551560	NA	1	1	5364	0	0	1	1	1
GSM551561	2	1	1	5123	0	0	0	0	0
GSM551564	2	1	1	2123	0	0	0	0	0
GSM551565	2	1	1	2209	1	1	1	1	1
GSM551568	3	1	1	2177	0	0	2	2	1
GSM551569	2	1	1	5520	1	1	1	1	1
GSM551572	2	1	0	3285	1	1	0	2	1
GSM551575	2	1	1	2142	0	1	1	2	0
GSM551578	3	1	1	1516	1	2	1	0	1
GSM551581	2	1	1	6119	1	1	1	0	1
GSM551583	1	1	1	5528	0	1	0	0	1
GSM551584	NA	1	0	3766	0	0	0	0	0
GSM551585	2	1	0	2610	1	0	1	0	1
GSM551587	NA	1	0	4571	0	1	1	2	1
GSM551588	NA	1	0	511	1	0	1	1	0
GSM551589	1	1	0	4337	0	2	1	0	1
GSM551590	NA	1	0	2549	1	0	0	1	0
GSM551591	3	1	0	2391	1	2	0	0	0
GSM551596	1	1	1	4615	0	1	0	1	1
GSM551597	NA	1	0	4356	1	1	0	2	1
GSM551598	2	1	1	2875	1	0	0	0	0
GSM551600	1	1	1	4069	1	1	0	0	1
GSM551601	3	1	0	1831	1	0	0	1	0
GSM551604	2	1	1	4340	0	0	0	0	1
GSM551605	NA	1	1	5586	0	2	0	0	0
GSM551606	NA	1	0	3957	0	0	0	2	1
GSM551607	NA	1	1	1886	0	1	1	1	1
